# Supplementary material for: Physical Activity and Dietary Composition Relate to Differences in Gut Microbial Patterns in a Multi-Ethnic Cohort—The HELIUS Study
Source: Metabolites. 2021 Dec 9;11(12):858. doi: 10.3390/metabo11120858 (PMC8707449; doi:10.3390/metabo11120858)
Supplement: Supplementary file 1 [file metabolites-11-00858-s001.zip]

Archive with 9 entries (7 files):
- metabolites-1446002-SI/
- metabolites-1446002-SI/metabolites_1446002_Suppl 2.0/
- metabolites-1446002-SI/metabolites_1446002_Suppl 2.0/MDPI_metabolites_Supplementary_Figure_S1-S3.pdf
- metabolites-1446002-SI/metabolites_1446002_Suppl 2.0/Supplementary-Table-2_microbial_taxa_comparison_Squash.xlsx
- metabolites-1446002-SI/metabolites_1446002_Suppl 2.0/Supplementary-Table-3_microbial_taxa_pa-related_parameters_corr_tests.csv
- metabolites-1446002-SI/metabolites_1446002_Suppl 2.0/Supplementary-Table-4_microbial_pathways_comparison_Squash.xlsx
- metabolites-1446002-SI/metabolites_1446002_Suppl 2.0/Supplementary-Table-5_microbial_pathways_pa-related_parameters_corr_tests.csv
- metabolites-1446002-SI/metabolites_1446002_Suppl 2.0/Supplementary-Table-6_microbial_taxa_food_corr_tests.csv
- metabolites-1446002-SI/metabolites_1446002_Suppl 2.0/Supplementary-Table_1_beta_diversity_results.xlsx
