# Supplementary material for: Physical Activity and Dietary Composition Relate to Differences in Gut Microbial Patterns in a Multi-Ethnic Cohort—The HELIUS Study
Source: Metabolites. 2021 Dec 9;11(12):858. doi: 10.3390/metabo11120858 (PMC8707449; doi:10.3390/metabo11120858)
Supplement: Supplementary file 1 [file metabolites-11-00858-s001.zip › metabolites-1446002-SI/metabolites_1446002_Suppl 2.0/Supplementary-Table-2_microbial_taxa_comparison_Squash.xlsx]

## Sheet: stat_test_taxa_Squash_wo_diet
taxa	pvals	p_adj_bonf	p_adj_fdr	test_statistic	median_active	median_sedentary
Zotu55	0.0137009989022025	1	0.0486103933653485	206871	1	2
Zotu244	0.00411082459936416	1	0.0190125637720592	209482	0	0
Zotu78	0.262158698552634	1	0.436650179582844	198198	8	9
Zotu65	0.0359342818421518	1	0.103988592146562	204500	19	21
Zotu315	2.27351e+06	1.17768e+09	1.69445e+07	227040	0	0
Zotu85	0.0156498626299799	1	0.0540441922821973	206561	0	0
Zotu278	0.567479192233746	1	0.732621117432227	187269	0	0
Zotu77	0.754724634052557	1	0.842452453192654	188943	10	11
Zotu94	0.03798185005945	1	0.108102188630742	204354	4	8
Zotu96	0.215040242802655	1	0.378880427795154	198963	5	7
Zotu216	0.424531094165265	1	0.603378353776108	196115	0	0
Zotu170	0.000145399492010556	0.0753169368614678	0.00143445609292155	215480	0	0
Zotu250	211863	1.09745e+09	1.69445e+07	227119	0	0
Zotu26	0.0482720085569884	1	0.125652765992563	203708	31	43
Zotu41	0.000282654259274158	0.146414906304014	0.00226745801182024	214395	18	22
Zotu121	0.206399155554586	1	0.371231814504429	199116	1	1
Zotu122	9.78816e+09	0.0507026557054279	0.00103474807562098	216106	0	0
Zotu137	0.00921480136729211	1	0.0352211919581329	207768	0	0
Zotu117	0.246475993795337	1	0.418605130445851	198441	0	0
Zotu206	0.00288690987803797	1	0.0144811627039898	171728	0	0
Zotu207	0.0148810090177285	1	0.0520835315620497	206679	7	8
Zotu61	0.185725065693632	1	0.344822881825453	199502	12	12
Zotu113	0.0160268174334787	1	0.0549794134472978	206505	3	3
Zotu178	0.0105850509946623	1	0.0391646886802506	207459	5.5	5
Zotu217	0.00167502567552582	0.867663299922375	0.00974902584182444	211244	1	1
Zotu205	0.0183760624753317	1	0.0610179510398835	206180	4	3
Zotu218	0.0312837250821175	1	0.0953233505443344	204860	0	0
Zotu329	0.00232390294341304	1	0.0120378172468795	210617	0	0
Zotu272	0.549252480067346	1	0.714856242901722	187094	0	0
Zotu268	1.31518e+06	0.000681261746826152	3.40631e+09	222184	0	0
Zotu197	0.512989057959589	1	0.683106251987319	195183	4	4
Zotu298	0.00833044463429837	1	0.03244488962832	207990	0	1
Zotu239	0.00113023800419649	0.585463286173783	0.00738871977656193	211976	0	0
Zotu313	0.00175287711462573	0.907990345376126	0.0100887816152903	211158	0	0
Zotu154	0.548839268534501	1	0.714856242901722	194830	0	0
Zotu210	0.201873107906387	1	0.365828682085339	199198	0	0
Zotu233	0.731179809055131	1	0.834918499211924	188742	0	0
Zotu285	1.78804e+07	9.26207e+09	7.12467e+07	157266	0	0
Zotu166	2.189e+09	0.011339023033124	0.000354344469785124	163562	0	0
Zotu91	0.214868341338495	1	0.378880427795154	198966	0	0
Zotu48	8.09572e+06	4.19359e+09	4.65954e+07	156331	0	0
Zotu95	0.076934837822463	1	0.175437953337488	202377	0	0
Zotu1	0.000214195911454604	0.110953482133485	0.00181890954317189	167067	48	19
Zotu193	0.000665484950030294	0.344721204115692	0.00465839465021206	212928	0	0
Zotu86	6.97543e+09	0.0361327512663216	0.000785494592746122	165289	0	0
Zotu123	0.000426653921019595	0.22100673108815	0.00321869592332207	168220	0	0
Zotu5	7.41026e+09	0.0383851663721962	0.000816705667493536	165382	3	3
Zotu20	0.570527365726006	1	0.732621117432227	194622	1	1
Zotu108	0.756255580568695	1	0.842452453192654	192964	0	0
Zotu261	0.108324767449027	1	0.229968153846706	201325	0	0
Zotu134	2.6511e+08	0.00137326952756103	5.6407e+09	160648	0	0
Zotu219	0.000284526584494818	0.147384770768315	0.00226745801182024	167536	0	0
Zotu124	0.000176619551175138	0.0914889275087217	0.00157934572493447	166753	0	0
Zotu286	32.3463	16755.4	16755.4	237977	0	0
Zotu177	2.28979e+06	1.18611e+09	1.69445e+07	154888	0	0
Zotu297	0.0447622827138986	1	0.11951990951443	178006	0	0
Zotu169	0.742980734117779	1	0.842452453192654	188843	0	0
Zotu213	0.000512339992548773	0.265392116140265	0.00373791712873612	213385	0	0
Zotu260	0.00525989561456605	1	0.0236923993769149	208973	0	0
Zotu300	0.00544919718304913	1	0.0238447836903467	208899	0	0
Zotu116	6.31842e+07	0.000327294291652531	1.92526e+09	223112	0	0
Zotu93	0.000272315259137643	0.141059304233299	0.00223903657513173	167463	0	0
Zotu66	0.000152462737461402	0.0789756980050063	0.00143592178190921	166516	0	0
Zotu160	0.627451360213935	1	0.754106275152711	194093	0	0
Zotu221	0.0535064263057496	1	0.133895308339992	203423	0	0
Zotu17	0.16997331379855	1	0.326096950176478	199818	26	29
Zotu7	0.0682829611940351	1	0.160775335902319	202728	149.5	210
Zotu70	0.0473649358566256	1	0.123914327140061	203760	0	0
Zotu73	0.178768288770714	1	0.336734449393564	199639	18	16
Zotu345	0.00222991061984377	1	0.0117866704191742	210697	0	0
Zotu200	0.022404995458923	1	0.0725361727982633	205699	0	0
Zotu148	0.0230137930421548	1	0.0740443776138894	205633	0	0
Zotu290	0.00496551780036242	1	0.0225626159700679	209093	0	0
Zotu307	0.93461867383957	1	0.964407316830472	191490	0	0
Zotu249	0.601537730135222	1	0.738645252845474	194331	0	0
Zotu305	0.000351159435725591	0.181900587705856	0.00275606951069479	214031	0	0
Zotu199	0.000639185345388847	0.331098008911423	0.00453558916317018	212999	0	0
Zotu215	0.737014101906943	1	0.839062208324828	188792	0	0
Zotu224	0.0208409477309117	1	0.0683266514215967	176044	0	0
Zotu42	0.184543362951695	1	0.344822881825453	199525	35.5	43
Zotu131	0.00575833913199926	1	0.0246514022345092	208783	7	8
Zotu28	0.571685606639201	1	0.732621117432227	194611	24	25
Zotu16	0.060851689415448	1	0.146610116824196	178860	90	83
Zotu3	0.857921027954178	1	0.916614407053735	189804	288	311
Zotu119	0.579294296233431	1	0.733166736890436	187381	2	2
Zotu365	0.200671205766628	1	0.365828682085339	182700	0	0
Zotu220	0.261697503460627	1	0.436650179582844	183715	0	0
Zotu132	0.0503845990931836	1	0.12984687726502	203590	5	3
Zotu12	0.0882664933827833	1	0.194561887541624	201963	145	157
Zotu282	0.000892500672173012	0.46231534818562	0.00616420464247493	212405	0	1
Zotu38	0.351106998132305	1	0.5346915604401	196979	60	63
Zotu6	0.0607877236956101	1	0.146610116824196	203063	278.5	291
Zotu72	0.221353356751055	1	0.384768586567271	198854	34	36
Zotu308	0.00364164266968368	1	0.017629634606506	209728	0	0
Zotu64	0.00807888463300882	1	0.0319455132816685	208057	0	0
Zotu371	0.0122887973211515	1	0.0450248113624646	207121	0	0
Zotu202	0.229295042532208	1	0.395916106772278	198720	3	3
Zotu68	0.981891811877454	1	0.993398356547893	191107	41	41
Zotu74	0.0820878568553763	1	0.185683449131375	202183	0	0
Zotu62	0.495385650455177	1	0.664792142320679	186559	1	1
Zotu49	0.408624065151956	1	0.592905506298917	196294	1	1
Zotu304	0.646249138296213	1	0.772790893136397	193923	3	2
Zotu180	0.158603903045154	1	0.310473237768796	200060	2	1
Zotu101	0.0151442945604054	1	0.0526492924985907	175282	7	5
Zotu54	0.101843802129084	1	0.218900786318944	180400	39	40
Zotu71	0.533048285105882	1	0.700809674327022	194984	18	18
Zotu280	0.0169900041704859	1	0.0571481958461799	206367	0	0
Zotu79	0.24152207288773	1	0.412899121306416	198520	13.5	10
Zotu18	0.9741069960423	1	0.990140050721659	191170	102	100
Zotu81	0.217457276564554	1	0.380550233987969	198921	13	13
Zotu67	5.63421e+09	0.0291852124509232	0.000748338780792903	216957	2	1
Zotu36	0.599489958348894	1	0.738645252845474	194350	68	63
Zotu174	0.0262675135704696	1	0.0829669026189222	205304	4	4
Zotu30	0.913208023715423	1	0.954238806606228	191664	85	87
Zotu76	0.601753468534344	1	0.738645252845474	187591	30.5	26
Zotu157	0.412059272982287	1	0.595706640364871	185665	9.5	8
Zotu230	0.0242257809011477	1	0.077462682140707	176414	0	0
Zotu324	0.00931525733255637	1	0.0352211919581329	207744	0	0
Zotu265	0.919108788678043	1	0.954238806606228	191616	0	0
Zotu47	0.000107431344659162	0.0556494365334461	0.00109116542222443	165960	28.5	28
Zotu209	0.416221814070328	1	0.597237949275429	196208	0	1
Zotu69	0.290932533495273	1	0.475403950632654	197777	10	10
Zotu29	0.0716084116005987	1	0.166337027843543	202589	1	1
Zotu330	0.0526686322010415	1	0.133228094268127	203467	0	0
Zotu274	0.0443349991868978	1	0.118992381237373	203940	0	0
Zotu332	0.0161496651598269	1	0.0550363588999365	206487	0	0
Zotu275	6.24636e+09	0.0323561586118249	0.000762889240159268	216800	0	0
Zotu103	0.443093801118073	1	0.620331321565302	195911	0	0
Zotu159	0.414004614925393	1	0.595706640364871	196233	6	8
Zotu341	1.13017e+08	0.000585428837020537	3.0812e+09	222378	0	0
Zotu256	0.166528614380852	1	0.32067591914231	199890	0	0
Zotu181	0.0012124347123702	0.628041181007764	0.00738871977656193	211847	0	0
Zotu33	0.399113950742144	1	0.584014199108561	196403	0	0
Zotu109	0.000150479415550208	0.0779483372550079	0.00143592178190921	166495	3	2
Zotu306	0.00105379747005959	0.545867089490867	0.00708918298040087	169816	0	0
Zotu281	0.00140942857620227	0.730084002472773	0.00839177014336521	170352	0	0
Zotu323	0.000159352021712962	0.0825443472473145	0.0014740062008449	166587	0	0
Zotu318	0.212756362632424	1	0.378720947916136	182917	0	0
Zotu120	0.188209232978855	1	0.348187081010881	199454	0	0
Zotu118	0.359493030376943	1	0.54290784179375	185045	6	5
Zotu295	0.274755434487957	1	0.456164471361415	183910	0	0
Zotu135	0.00670731716439536	1	0.0280192765415871	173461	1	1
Zotu114	0.0588115128372178	1	0.143025181453891	203157	0	0
Zotu53	6.15291e+09	0.0318720560962528	0.000762889240159268	216823	2	2
Zotu319	0.00625469844139851	1	0.0265568343659379	208608	0	0
Zotu222	0.425160423027567	1	0.603378353776108	196108	0	0
Zotu8	0.0123427089063127	1	0.0450248113624646	174809	140	142
Zotu21	0.216822363702511	1	0.380550233987969	198932	47.5	59
Zotu23	0.229055078935288	1	0.395916106772278	183196	8	15
Zotu151	0.162856372230935	1	0.315953561107207	181952	0	0
Zotu110	6.01758e+06	3.11711e+09	3.89638e+08	155987	0	0
Zotu189	0.754018367818325	1	0.842452453192654	192983	7	5
Zotu149	0.593044136596704	1	0.733166736890436	194410	6	3
Zotu232	0.581841047769848	1	0.733166736890436	194515	5	4
Zotu158	0.490304647231317	1	0.661400539754745	195413	6	5
Zotu366	0.798532615525764	1	0.874502948926735	189312	0	0
Zotu387	0.0165651553106919	1	0.0560833362806432	175493	0	0
Zotu15	0.341350326741666	1	0.527097194676416	197102	138	144
Zotu31	0.00195205537842324	1	0.0106828491700086	170967	0	0
Zotu111	0.00391963448076749	1	0.0184579151003414	172341	0	0
Zotu45	0.661789433598679	1	0.779106651372991	188136	0	0
Zotu43	0.000434705040343988	0.225177210898186	0.00321869592332207	168252	0	0
Zotu229	2.62709e+08	0.0013608311934716	5.6407e+09	160636	1	0
Zotu143	0.0588115128372178	1	0.143025181453891	178763	0	0
Zotu58	0.894310276137601	1	0.939660695820035	190102	0	0
Zotu212	2.06577e+07	0.000107006688559047	7.64333e+08	157439	0	0
Zotu52	0.999567344047167	1	0.999567344047167	190956	1	1
Zotu204	0.0771938535269185	1	0.175437953337488	179553	0	0
Zotu167	0.049804175250236	1	0.128992813898111	178298	0	0
Zotu107	1.12849e+07	5.8456e+09	5.31419e+08	225200	0	0
Zotu195	2.72234e+08	0.00141017434247978	5.6407e+09	221237	0	0
Zotu273	0.255688170497423	1	0.431421733933762	183623	0	0
Zotu235	0.00543880950341856	1	0.0238447836903467	173017	0	0
Zotu50	0.112297269575967	1	0.235506014738262	201210	33	29
Zotu25	0.00119219284060524	0.617555891433513	0.00738871977656193	170042	1	1
Zotu191	0.214753795401389	1	0.378880427795154	198968	0	0
Zotu83	0.827138211413923	1	0.896354798143121	189550	0	0
Zotu34	0.820264835482147	1	0.892641144495278	192427	22	33
Zotu361	0.0868588484159365	1	0.19310250420367	202012	0	0
Zotu128	0.673739468978177	1	0.787803713161842	188242	4	4
Zotu24	0.771972346573783	1	0.858115183530514	189089	23	23
Zotu102	77781	4.02906e+07	2.01453e+07	151268	0	0
Zotu240	4.89082e+09	0.0253344341186777	0.000684164738701051	164749	0	0
Zotu241	0.0636111525392149	1	0.151845977029094	202933	0	0
Zotu138	0.753312307274549	1	0.842452453192654	188931	14	11
Zotu162	0.254652937111502	1	0.431079154979602	198313	2	2
Zotu46	0.0703491462334199	1	0.16414800787798	202641	6	3
Zotu349	0.363487392048962	1	0.545757881395253	196826	0	0
Zotu301	0.131156436555373	1	0.268685026604282	181216	0	0
Zotu179	0.077219794133103	1	0.175437953337488	202366	0	0
Zotu140	0.075293865754886	1	0.174117064558174	202441	0	0
Zotu92	0.00344633595206745	1	0.0170019240301994	209839	1	0
Zotu99	0.75307699956403	1	0.842452453192654	188929	21	20
Zotu97	0.153407180766855	1	0.302147983411525	200175	4	3
Zotu214	0.03899823883311	1	0.108607998470704	177636	0	0
Zotu87	0.0329124907735251	1	0.0991201757016628	177191	5	3
Zotu186	0.208914058286495	1	0.374454955683061	182849	0	0
Zotu59	0.0124348395425882	1	0.0450436844969279	207094	0	0
Zotu321	0.482542764033067	1	0.653806114688821	186427	0	0
Zotu10	0.591972927813699	1	0.733166736890436	194420	159	176
Zotu227	0.451521584760919	1	0.624731206433528	186100	4	2
Zotu152	0.0922699700862783	1	0.200822876070135	201827	5	4
Zotu289	0.00779460709966469	1	0.0317921769891836	208135	0	0
Zotu358	0.555884655548402	1	0.721674815975118	187158	0	0
Zotu2	0.99017277706557	1	0.995499700777722	190880	399	384
Zotu14	0.452266800024272	1	0.624731206433528	186108	95	89
Zotu4	0.307077346613697	1	0.493412223901281	184367	424.5	387
Zotu51	0.143658004887281	1	0.287995612696878	181521	0	0
Zotu44	0.0548035140229216	1	0.135828805090303	178564	47	36
Zotu13	0.70362639185583	1	0.813568015583303	193416	100	93
Zotu172	0.444384500788425	1	0.62046137845931	195897	2	1
Zotu27	0.0527254041022509	1	0.133228094268127	203464	15	17
Zotu106	0.620326529507868	1	0.751828019245097	187762	1	1
Zotu173	0.725128598034841	1	0.832342310593445	193230	0	0
Zotu75	0.889288703186411	1	0.938190525968556	190061	0	0
Zotu337	0.0312837250821175	1	0.0953233505443344	204860	0	0
Zotu294	6.95529e+08	0.00360284249581719	0.000128672946279185	219974	0	0
Zotu190	0.00010035094098029	0.0519817874277901	0.0010396357485558	216067	0	0
Zotu84	0.000391196199110154	0.20263963113906	0.00302447210655313	213848	2	2
Zotu276	0.00290741490582034	1	0.0144811627039898	210178	0	0
Zotu56	0.697312439063957	1	0.80807123810991	188449	2	1
Zotu271	0.00432517951188845	1	0.0198269290898957	172542	0	0
Zotu226	0.919354752872423	1	0.954238806606228	191614	0	0
Zotu279	0.00351908600726066	1	0.0171970429411417	209797	0	0
Zotu141	0.482735993863588	1	0.653806114688821	195491	0	0
Zotu283	0.000434958908557037	0.225308714632545	0.00321869592332207	213667	0	0
Zotu22	2.80296e+09	0.0145193491268214	0.000439980276570346	217998	0	0
Zotu9	0.859989578818756	1	0.916614407053735	189821	74	72
Zotu133	4.11652e+07	0.000213235838469434	1.34033e+09	223643	0	0
Zotu136	0.351988073571571	1	0.5346915604401	196968	11	8
Zotu112	0.151940120543995	1	0.301551656865094	181712	21	17
Zotu165	0.583222719381497	1	0.733166736890436	194502	10	11
Zotu139	0.106028647002676	1	0.226019914186775	180527	12	7
Zotu246	0.191559473783741	1	0.351871657517651	199390	0	0
Zotu377	0.144721930181757	1	0.288330614746732	181546	0	0
Zotu259	4.14291e+09	0.0214602875630211	0.000596119098972808	217420	0	0
Zotu287	0.0949679399747076	1	0.205830095844764	201738	3	3
Zotu254	0.00195920978986644	1	0.0106828491700086	210946	1	2
Zotu161	0.0401278120658155	1	0.11085539895264	204208	0	0
Zotu263	0.922429948824303	1	0.954238806606228	190331	0	0
Zotu379	0.201982631421635	1	0.365828682085339	199196	0	0
Zotu89	0.587910459055004	1	0.733166736890436	187462	8	7
Zotu188	0.00186609443038001	0.966636914936847	0.010506922988444	211039	0	0
Zotu243	0.716315405530706	1	0.826395055823843	193306	1	0
Zotu39	0.922922089014904	1	0.954238806606228	190335	66.5	60
Zotu115	0.74802346501367	1	0.842452453192654	188886	9	7
Zotu98	0.0340992869331768	1	0.100933889322203	204637	1	1
Zotu125	0.672043328655152	1	0.787598290143369	193693	0	0
Zotu35	0.520904938918172	1	0.69009912623942	195104	33	24
Zotu183	0.46267811403718	1	0.635722183212889	186219	1	1
Zotu176	0.718631061758098	1	0.827224199979321	193286	0	0
Zotu144	0.746615095869211	1	0.842452453192654	188874	5	4
Zotu147	0.0386326218764692	1	0.108607998470704	204309	9	9
Zotu208	0.000250410006885774	0.129712383566831	0.00209213521881985	214596	4	5
Zotu105	0.731762545641338	1	0.834918499211924	193173	5	2
Zotu63	0.743918089408236	1	0.842452453192654	188851	17.5	11
Zotu175	0.829190757387087	1	0.896703157257852	192353	3	2
Zotu257	0.0917915339515749	1	0.200624534122008	201843	0	0
Zotu164	0.403895876183137	1	0.587691190626025	185572	7	5
Zotu426	6.76939e+08	0.0350654383877086	0.000779231964171303	216677	0	0
Zotu255	0.590581685952396	1	0.733166736890436	187487	5	5
Zotu264	0.349748087962594	1	0.5346915604401	196996	1	0
Zotu262	0.0279003690065458	1	0.0875902493660045	205152	0	0
Zotu196	0.493525876244696	1	0.664016633492864	186540	2	1
Zotu296	0.00231553603644041	1	0.0120378172468795	210624	0	0
Zotu90	0.327694526906061	1	0.512827084402839	184642	17	12
Zotu129	0.442909590528077	1	0.620331321565302	195913	1	0
Zotu145	5.61352e+07	0.00290780579990111	0.000107696511107449	220267	1	2
Zotu82	0.437220818347862	1	0.615435825826609	195975	27	24
Zotu211	8.66923e+08	0.00449066288688131	0.000154850444375218	162250	0	0
Zotu126	0.621201529414868	1	0.751828019245097	187770	3	4
Zotu37	0.458253484544675	1	0.631317300516334	195748	44	42
Zotu32	0.175486860932639	1	0.332975069461931	199705	52	46
Zotu11	0.626682383770582	1	0.754106275152711	187820	166	167
Zotu100	0.0854975577266861	1	0.192555369140971	179860	23	20
Zotu168	0.858650994100853	1	0.916614407053735	192110	0	0
Zotu198	0.00698176252609059	1	0.0289324239081194	208373	2	2
Zotu40	0.589940082252933	1	0.733166736890436	194439	52	50
Zotu182	0.592615546502492	1	0.733166736890436	187506	10	9
Zotu130	0.809200248065131	1	0.882454165258396	192519	10	8
Zotu194	0.0417028754362299	1	0.113099944900351	204105	4	4
Zotu156	0.0416252249507536	1	0.113099944900351	177810	10	10
Zotu60	0.0669334212869041	1	0.159043634067047	179134	23	21
Zotu153	0.316489575111784	1	0.499821950938732	184494	14	14
Zotu187	0.357951644309719	1	0.542160677638698	185026	7	7
Zotu237	0.939178148128434	1	0.96526643002089	190467	7	6
Zotu80	0.897496897482052	1	0.941099985618832	191792	28	31
Zotu57	0.656518051526396	1	0.779106651372991	193831	23	19
Zotu88	0.040233233596711	1	0.11085539895264	204201	13	12
Zotu184	0.361445994952513	1	0.544270422631981	185069	0	0
Zotu238	0.113599523648943	1	0.236544244336848	180747	1	0
Zotu242	0.841408887834296	1	0.908020424787845	189668	0	0
Zotu155	0.143997806348439	1	0.287995612696878	181529	14	13
Zotu247	0.523019694413518	1	0.691133167617864	195083	4	4
Zotu19	0.99017277706557	1	0.995499700777722	190880	136	137
Zotu104	6.33286e+09	0.0328042373268485	0.000762889240159268	216779	0	0
Zotu146	0.655622486188695	1	0.779106651372991	188081	8	7
Zotu342	0.0204840991497375	1	0.0675844799972231	205918	0	0
Zotu236	0.47417808340581	1	0.646379597905814	186340	4	3
Zotu127	0.390250874224326	1	0.572662755943912	196506	12	11
Zotu185	0.620107863411306	1	0.751828019245097	194160	2	2
Bacteroides_clarus	0.00411082459936416	1	0.0190125637720592	209482	0	0
Bacteroides_caccae	0.262158698552634	1	0.436650179582844	198198	8	9
Bacteroides_salyersiae	3.42084e+08	0.00177199710938076	6.81537e+08	220934	0	0
Bacteroides_finegoldii	0.567479192233746	1	0.732621117432227	187269	0	0
Bacteroides_ovatus	0.424531094165265	1	0.603378353776108	196115	0	0
Bacteroides_eggerthii	3.30645e+09	0.0171274337406224	0.000503748051194778	217755	0	0
Bacteroides_uniformis	0.000994146519470144	0.514967897085535	0.0067758933827044	212210	86.5	116
Bacteroides_intestinalis	650308	3.36859e+08	1.12286e+08	228418	0	0
Bacteroides_plebeius	0.0072427127937742	1	0.0297755970410717	208294	0	0
Bacteroides_coprocola	0.246475993795337	1	0.418605130445851	198441	0	0
Odoribacter_splanchnicus	0.0148810090177285	1	0.0520835315620497	206679	7	8
Alistipes_putredinis	0.185725065693632	1	0.344822881825453	199502	12	12
Alistipes_shahii	0.0105850509946623	1	0.0391646886802506	207459	5.5	5
Alistipes_finegoldii	0.00167502567552582	0.867663299922375	0.00974902584182444	211244	1	1
Alistipes_obesi	0.0183760624753317	1	0.0610179510398835	206180	4	3
Alistipes_inops	0.0312837250821175	1	0.0953233505443344	204860	0	0
Barnesiella_intestinihominis	5.01897e+09	0.0259982600706399	0.000684164738701051	217132	0	0
Parabacteroides_distasonis	0.0103332505178165	1	0.0387871287552823	207513	17.5	18
Prevotella_9_copri	0.000214195911454604	0.110953482133485	0.00181890954317189	167067	48	19
Bacteroides_coprophilus	0.0535064263057496	1	0.133895308339992	203423	0	0
Bacteroides_vulgatus	0.0682829611940351	1	0.160775335902319	202728	149.5	210
Bacteroides_massiliensis	0.0473649358566256	1	0.123914327140061	203760	0	0
Parabacteroides_merdae	0.178768288770714	1	0.336734449393564	199639	18	16
Parabacteroides_johnsonii	0.00222991061984377	1	0.0117866704191742	210697	0	0
Roseburia_inulinivorans	0.184543362951695	1	0.344822881825453	199525	35.5	43
Roseburia_hominis	0.00575833913199926	1	0.0246514022345092	208783	7	8
Roseburia_intestinalis	0.571685606639201	1	0.732621117432227	194611	24	25
Lachnospiraceae_UCG.001_bacterium	0.261697503460627	1	0.436650179582844	183715	0	0
Fusicatenibacter_saccharivorans	0.0882664933827833	1	0.194561887541624	201963	145	157
Coprococcus_3_comes	0.351106998132305	1	0.5346915604401	196979	60	63
Dorea_formicigenerans	0.221353356751055	1	0.384768586567271	198854	34	36
Butyrivibrio_crossotus	0.00807888463300882	1	0.0319455132816685	208057	0	0
Coprococcus_1_catus	0.981891811877454	1	0.993398356547893	191107	41	41
Coprococcus_2_eutactus	0.66010523961805	1	0.779106651372991	188121	12	4
Lachnospira_pectinoschiza	0.110487005709073	1	0.233601097784897	180658	65	64
Anaerostipes_hadrus	0.726290973722466	1	0.832342310593445	193220	126	126
Intestinibacter_bartlettii	0.290932533495273	1	0.475403950632654	197777	10	10
Akkermansia_muciniphila	0.0244314299600067	1	0.0776409860078741	205485	2	1
Bilophila_wadsworthia	0.414004614925393	1	0.595706640364871	196233	6	8
Desulfovibrio_piger	1.13017e+08	0.000585428837020537	3.0812e+09	222378	0	0
Sutterella_wadsworthensis	0.434483357695722	1	0.613248989881155	185915	11	10
Parasutterella_excrementihominis	0.00670731716439536	1	0.0280192765415871	173461	1	1
Bifidobacterium_bifidum	0.162856372230935	1	0.315953561107207	181952	0	0
Senegalimassilia_anaerobia	0.754018367818325	1	0.842452453192654	192983	7	5
Slackia_isoflavoniconvertens	0.581841047769848	1	0.733166736890436	194515	5	4
Collinsella_aerofaciens	0.341350326741666	1	0.527097194676416	197102	138	144
Dialister_succinatiphilus	0.320020336052475	1	0.503861805699642	184541	0	0
Dialister_invisus	0.661789433598679	1	0.779106651372991	188136	0	0
Mitsuokella_jalaludinii	0.0588115128372178	1	0.143025181453891	178763	0	0
Megamonas_funiformis	0.894310276137601	1	0.939660695820035	190102	0	0
Mitsuokella_multacida	1.49039e+07	7.72023e+09	6.43352e+08	157049	0	0
Phascolarctobacterium_succinatutens	0.999567344047167	1	0.999567344047167	190956	1	1
Acidaminococcus_intestini	0.0771938535269185	1	0.175437953337488	179553	0	0
Phascolarctobacterium_faecium	1.12849e+07	5.8456e+09	5.31419e+08	225200	0	0
Catenibacterium_mitsuokai	0.00119219284060524	0.617555891433513	0.00738871977656193	170042	1	1
Holdemanella_biformis	0.827138211413923	1	0.896354798143121	189550	0	0
Lactobacillus_ruminis	1.40841e+06	7.29559e+08	1.69445e+07	154347	0	0
Turicibacter_sanguinis	0.0334884960252436	1	0.0996956375923919	204684	1	0
Faecalibacterium_CM04.06	0.452266800024272	1	0.624731206433528	186108	95	89
Faecalibacterium_prausnitzii	0.203245266369122	1	0.366832919788172	182747	475.5	452
Ruminococcus_1_bicirculans	0.0527254041022509	1	0.133228094268127	203464	15	17
Ruminococcus_1_callidus	0.620326529507868	1	0.751828019245097	187762	1	1
Ruminococcus_2_bromii	0.859989578818756	1	0.916614407053735	189821	74	72
Butyricicoccus_faecihominis	0.583222719381497	1	0.733166736890436	194502	10	11
Flavonifractor_plautii	0.00195920978986644	1	0.0106828491700086	210946	1	2
Ruminococcaceae_UCG.002_bacterium	0.922922089014904	1	0.954238806606228	190335	66.5	60
Blautia_obeum	0.175486860932639	1	0.332975069461931	199705	52	46
Blautia_massiliensis	0.626682383770582	1	0.754106275152711	187820	166	167
Blautia_stercoris	0.858650994100853	1	0.916614407053735	192110	0	0
Blautia_faecis	0.589940082252933	1	0.733166736890436	194439	52	50
Dorea_longicatena	0.99017277706557	1	0.995499700777722	190880	136	137
Rikenellaceae_RC9_gut_group	0.164967446705596	1	0.318854990274248	181997	0	0
Butyricimonas	0.00851107071914259	1	0.0329010047202676	207943	6	6
Odoribacter	0.00180439563159251	0.93467693716492	0.0102711751336804	211103	7	8
Alistipes	0.0405964638003126	1	0.111264382267524	204177	89	70
Barnesiella	0.0701810256827107	1	0.16414800787798	202648	14	12
CAG.873	0.0389248812258074	1	0.108607998470704	204289	0	0
Prevotellaceae_NK3B31_group	0.372388868807133	1	0.557507034803743	196718	0	0
Prevotella_7	0.517590671340255	1	0.687466583985262	186783	0	0
Prevotella_9	0.00248695312770854	1	0.0127548685163666	171435	340	84
Prevotella_2	0.000539310088161976	0.279362625667904	0.00388003646760977	168624	0	0
Paraprevotella	0.794467130990332	1	0.871894012400407	192642	4.5	1
Alloprevotella	0.0129384399800514	1	0.0462214614459769	174917	1	0
Bacteroides	0.00118315408484609	0.612873815950274	0.00738871977656193	211892	880	1146
Parabacteroides	0.11370563096501	1	0.236544244336848	201170	65.5	59
Ruminococcaceae_UCG.014	0.802603569929151	1	0.877106854901477	192574	60	43
Roseburia	0.0426126182142434	1	0.114965292890511	204047	163.5	191
Agathobacter	0.314621965252813	1	0.499821950938732	184469	583.5	546
Fusicatenibacter	0.0917318698485873	1	0.200624534122008	201845	159.5	173
Coprococcus_3	0.341900883033351	1	0.527097194676416	197095	65	70
Blautia	0.103376930902274	1	0.221277893418917	201473	779.5	805
Butyrivibrio	0.00801614745988778	1	0.0319455132816685	208074	0	0
Lachnospiraceae_UCG.010	0.547084833102201	1	0.714856242901722	194847	10	9
Tyzzerella	2.29102e+08	0.00118674582321209	5.6407e+09	221464	1	1
Coprococcus_1	0.961755506611276	1	0.982621996892783	190650	43	43
Coprococcus_2	0.660554190102703	1	0.779106651372991	188125	61.5	33
Lachnospiraceae_UCG.008	0.775649405248631	1	0.858392159293586	192800	3	2
Lachnospira	0.379488815927756	1	0.564871283478671	185287	161.5	156
Anaerostipes	0.471121580813223	1	0.645611055188491	195612	139.5	146
Lachnospiraceae_ND3007_group	0.633838388474668	1	0.760019178772866	194035	71	65
Tyzzerella_3	0.129777522534464	1	0.267827715828097	181181	0	0
Peptococcus	6.53486e+09	0.0338505738843243	0.000769331224643735	216731	0	0
Mogibacterium	0.94386292638817	1	0.968014440521946	191415	0	0
Family_XIII_AD3011_group	0.132267725451915	1	0.268685026604282	200676	10	10
Romboutsia	0.000187739769441468	0.0972492005706804	0.00164829153509628	166852	31.5	29
Terrisporobacter	0.387181531950809	1	0.569772822586702	196542	0	1
Intestinibacter	0.288814443600272	1	0.474939307253781	197807	10	10
Akkermansia	0.0347062775798744	1	0.101569784103813	204591	3	1
Methanobrevibacter	0.445954659603629	1	0.620979875469569	195880	0	0
Bilophila	0.423812528307005	1	0.603378353776108	196123	11	12
Desulfovibrio	0.00792831997049401	1	0.0319455132816685	208098	3	2
Succinivibrio	0.574216551500935	1	0.732621117432227	194587	0	0
Haemophilus	0.000146768673600082	0.0760261729248422	0.00143445609292155	166455	3	2
Sutterella	0.306857275101439	1	0.493412223901281	197556	89	92
Parasutterella	0.0284899396362868	1	0.088902341756606	176821	2	2
Klebsiella	0.0537945696287049	1	0.133969168594563	203408	0	0
Escherichia.Shigella	6.15291e+09	0.0318720560962528	0.000762889240159268	216823	2	2
Bifidobacterium	0.332850675580669	1	0.519327258887912	184709	319.5	351
Senegalimassilia	0.868029406421441	1	0.921391869930956	192033	10	9
Enterorhabdus	0.573583318128412	1	0.732621117432227	194593	7	4
Slackia	0.500593160849744	1	0.668975544722524	195308	5	5
Libanicoccus	0.132188106556244	1	0.268685026604282	181242	0	0
Collinsella	0.27700850989408	1	0.458435808706497	197977	145.5	148
Olsenella	0.00547785571264721	1	0.0238447836903467	173032	1	1
Coriobacteriaceae_UCG.003	0.308473559613026	1	0.493412223901281	184386	0	0
Dialister	0.056266485279165	1	0.138790663688607	178638	77	131
Megasphaera	0.00830004362752713	1	0.03244488962832	173922	0	1
Veillonella	0.00382238465870343	1	0.0181650940661319	172290	2	1
Mitsuokella	0.000176837938313126	0.0916020520461992	0.00157934572493447	166755	0	0
Megamonas	0.647473451006171	1	0.772790893136397	193912	0	0
Phascolarctobacterium	0.172347986034007	1	0.32943268179194	199769	55.5	54
Acidaminococcus	0.315442819160476	1	0.499821950938732	184480	0	0
Erysipelatoclostridium	0.00128685008649926	0.666588344806619	0.00775102726519325	211737	2	2
Erysipelotrichaceae_UCG.003	0.132148311034163	1	0.268685026604282	200679	33.5	29
Catenibacterium	0.00118960385064675	0.616214794635017	0.00738871977656193	170038	1	1
Solobacterium	0.197204472855293	1	0.360960837240431	199284	0	0
Holdemanella	0.851842758407624	1	0.916614407053735	192166	73	69
Anaeroplasma	0.0868588484159365	1	0.19310250420367	202012	0	0
Streptococcus	0.882314909192144	1	0.934640333254664	190004	35	33
Lactobacillus	1.54082e+09	0.00798145735294935	0.00025964549227093	163058	3	2
Turicibacter	0.0334884960252436	1	0.0996956375923919	204684	1	0
Christensenellaceae_R.7_group	0.351747641545174	1	0.5346915604401	196971	72.5	61
Ruminococcaceae_UCG.013	0.315666932342547	1	0.499821950938732	184483	30	26
Clostridium_sensu_stricto_1	0.152872462968534	1	0.302147983411525	181733	27	20
Subdoligranulum	0.483412629200422	1	0.653806114688821	195484	391	369
Fournierella	0.670687616920343	1	0.787598290143369	193705	1	1
Faecalibacterium	0.401109506006575	1	0.585280912989875	185540	1352	1277
Negativibacillus	2.50822e+08	0.00129925666657345	5.6407e+09	221345	1	1
Ruminococcus_1	0.384889215403323	1	0.569772822586702	196569	142	137
Ruminiclostridium_6	0.00533081323480297	1	0.0238048384105857	208945	8	6
Ruminococcus_2	0.991656072589391	1	0.995499700777722	190892	233	215
CAG.352	4.14002e+07	0.000214452793388407	1.34033e+09	223636	0	0
Ruminiclostridium_5	0.0518418314001712	1	0.132940933986578	203511	22	18
Butyricicoccus	0.135523611906347	1	0.27422355846675	181325	60	57
Ruminococcaceae_UCG.008	0.21082887904846	1	0.376583997748628	199037	1	0
Ruminococcaceae_UCG.010	0.974848312486576	1	0.990140050721659	191164	12	8
Flavonifractor	0.0213339023282601	1	0.069502901924772	205819	5	5
Ruminococcaceae_NK4A214_group	0.535698089142554	1	0.702510405508463	194958	41	34
Ruminococcaceae_UCG.002	0.777192900982031	1	0.858392159293586	189133	217	184
Ruminococcaceae_UCG.003	0.589405657957982	1	0.733166736890436	194444	22	23
Oscillibacter	0.0351070931683735	1	0.102165585737177	204561	14	14
Ruminococcaceae_UCG.005	0.776124232943505	1	0.858392159293586	192796	87	71
Ruminiclostridium_9	0.037595880094143	1	0.107594839164453	204381	23	22
Ruminococcaceae_UCG.004	0.00262137926007676	1	0.0133124946737231	210382	1	2
Intestinimonas	0.784566194437606	1	0.862856239317792	189195	17	15
Lachnospiraceae_UCG.003	3.82509e+09	0.0198139820616282	0.000566113773189378	217539	0	0
CAG.56	0.325402695818416	1	0.510783625557393	184612	17	12
Marvinbryantia	0.938931637722823	1	0.96526643002089	190465	17	15
Lachnospiraceae_FCS020_group	0.678951286805643	1	0.791386743083575	188288	18	17
Lachnoclostridium	0.532844728940689	1	0.700809674327022	194986	87	90
Lachnospiraceae_UCG.004	0.230557786497037	1	0.396773865134435	183221	32	33
Lachnospiraceae_NK4A136_group	0.88830939535664	1	0.938190525968556	191867	114	99
Lachnospiraceae_AC2044_group	0.111493711966982	1	0.234771312190636	180687	1	0
Dorea	0.679859267706932	1	0.791386743083575	193624	180	187
Lachnospiraceae_UCG.001	0.50108592925162	1	0.668975544722524	186617	23	21
Bacteroidales_Marinifilaceae	0.00202785884087424	1	0.0109419883288839	210880	17	17
Bacteroidales_Rikenellaceae	0.158832833993689	1	0.310473237768796	200055	118.5	102
Bacteroidales_Barnesiellaceae	0.0458625501728093	1	0.121829748664181	203848	21	19
Bacteroidales_Muribaculaceae	0.297421182031766	1	0.484478529221556	197686	1	1
Bacteroidales_Prevotellaceae	0.00368334947294654	1	0.0176664354350584	172215	1020	890
Bacteroidales_Bacteroidaceae	0.00118315408484609	0.612873815950274	0.00738871977656193	211892	880	1146
Bacteroidales_Tannerellaceae	0.114486137963709	1	0.237215277860805	201148	65.5	59
Clostridiales_Lachnospiraceae	0.0630818997055757	1	0.151279740960594	202957	4192	4225
Clostridiales_Peptococcaceae	0.00926909435011041	1	0.0352211919581329	207755	2	1
Clostridiales_Family_XIII	0.433755043604987	1	0.613248989881155	196013	23	22
Clostridiales_Peptostreptococcaceae	0.04664280319198	1	0.123270265578804	178118	64	62
Victivallales_vadinBE97	0.972253804185533	1	0.990140050721659	190735	0	0
Verrucomicrobiales_Akkermansiaceae	0.0347062775798744	1	0.101569784103813	204591	3	1
Methanobacteriales_Methanobacteriaceae	0.38667141002955	1	0.569772822586702	196548	0	0
Desulfovibrionales_Desulfovibrionaceae	0.0129328092812547	1	0.0462214614459769	207004	38.5	36
Aeromonadales_Succinivibrionaceae	0.694334909988165	1	0.806424850614058	193497	0	0
Pasteurellales_Pasteurellaceae	8.45008e+09	0.0437714103744387	0.000911904382800807	165585	3	2
Betaproteobacteriales_Burkholderiaceae	0.101584655903	1	0.218900786318944	201528	109	116
Enterobacteriales_Enterobacteriaceae	0.00119999107726133	0.62159537802137	0.00738871977656193	211866	4	4
Bifidobacteriales_Bifidobacteriaceae	0.335253985281294	1	0.521506199326458	184740	319.5	351
Coriobacteriales_Eggerthellaceae	0.474082403056303	1	0.646379597905814	195581	52	47
Coriobacteriales_Coriobacteriaceae	0.240900027230661	1	0.412899121306416	198530	149	152
Coriobacteriales_Atopobiaceae	0.0302170386524275	1	0.0937271019278889	176971	6	5
Selenomonadales_Veillonellaceae	0.0388955710213383	1	0.108607998470704	177629	233.5	264
Selenomonadales_Acidaminococcaceae	0.304808313045553	1	0.493408456742489	197584	97	99
Erysipelotrichales_Erysipelotrichaceae	0.138098497740857	1	0.278346388442662	181388	296	288
Anaeroplasmatales_Anaeroplasmataceae	0.0868588484159365	1	0.19310250420367	202012	0	0
Lactobacillales_Streptococcaceae	0.9161578287423	1	0.954238806606228	190280	37.5	35
Lactobacillales_Lactobacillaceae	1.55386e+09	0.00804901026039883	0.00025964549227093	163070	3	2
Clostridiales_Christensenellaceae	0.308620773250994	1	0.493412223901281	197532	93.5	72
Clostridiales_Clostridiales_vadinBB60_group	0.385906996557809	1	0.569772822586702	196557	4	3
Clostridiales_Clostridiaceae_1	0.0323950913112826	1	0.0981324988259907	177150	27	21
Clostridiales_Ruminococcaceae	0.862424397637544	1	0.917322049232542	192079	3797	3620
Bacteroidetes	0.30262309565275	1	0.491406782282521	184306	3441.5	3472
Lentisphaerae	0.94558939556777	1	0.968014440521946	191401	1	1
Verrucomicrobia	0.036430213885223	1	0.104838059958586	204464	5	4
Euryarchaeota	0.615632632071406	1	0.751828019245097	194201	1	0
Proteobacteria	0.285097938499864	1	0.47032080300296	197860	258.5	273
Cyanobacteria	0.190665316831673	1	0.351475566259098	182513	1	1
Actinobacteria	0.780520334525687	1	0.860233049541077	189161	577	624
Tenericutes	0.610085782120761	1	0.747102683542682	194252	17	10
Firmicutes	0.378313720180948	1	0.56474497710009	196647	9996.5	9821

## Sheet: stat_test_taxa_Squash_with_diet
taxa	pvals	p_adj_bonf	p_adj_fdr	test_statistic	median_active	median_sedentary
Zotu55	0.0148682696218421	1	0.0641813638676182	206681	1	2
Zotu244	0.0328109828513488	1	0.117214407703439	204737	0	0
Zotu78	0.858529324667137	1	0.915058004480611	192111	8	9
Zotu65	0.0392190166004809	1	0.124061219858357	204269	19	21
Zotu315	6.27305e+07	0.000324943797259915	5.41573e+09	223121	0	0
Zotu85	0.0454765650406285	1	0.139131215757564	203871	0	0
Zotu278	0.410647889829366	1	0.606252295585191	196271	0	0
Zotu77	0.401631069350889	1	0.606252295585191	185546	10	11
Zotu94	0.04566082370422	1	0.139131215757564	203860	4	8
Zotu96	0.594759915505123	1	0.744436752306656	194394	5	7
Zotu216	0.956200152025779	1	0.968635982970343	191315	0	0
Zotu170	0.0311259298527717	1	0.113543884955886	204873	0	0
Zotu250	0.00310738563720057	1	0.0203750096211379	210046	0	0
Zotu26	0.126398697525635	1	0.281006546430381	200826	31	43
Zotu41	0.000741312148159537	0.38399969274664	0.0075294057401302	212737	18	22
Zotu121	0.457971869449013	1	0.643161717790806	195751	1	1
Zotu122	0.00169552870970577	0.878283871627588	0.0137231854941811	211221	0	0
Zotu137	0.00852660367651755	1	0.0455338216952174	207939	0	0
Zotu117	0.060066664830922	1	0.168186661526582	203097	0	0
Zotu206	4.39682e+09	0.02277552455074	0.0009110209820296	164589	0	0
Zotu207	0.0340338597530338	1	0.117937224915171	204642	7	8
Zotu61	0.416932795213185	1	0.606252295585191	196200	12	12
Zotu113	0.0373121326122683	1	0.121557765365755	204401	3	3
Zotu178	0.0391011367392736	1	0.124061219858357	204277	5.5	5
Zotu217	0.0106464787556556	1	0.05059519261862	207446	1	1
Zotu205	0.0392780696076651	1	0.124061219858357	204265	4	3
Zotu218	0.0512288811734345	1	0.151637488273366	203544	0	0
Zotu329	0.077609756289357	1	0.201220647807267	202351	0	0
Zotu272	0.490207211045274	1	0.671765437358339	186506	0	0
Zotu268	0.000157382304992594	0.0815240339861639	0.00239776570547541	215353	0	0
Zotu197	0.845894577704715	1	0.908433827791224	192215	4	4
Zotu298	0.0463871543528095	1	0.139700848574159	203817	0	1
Zotu239	0.00309647402201755	1	0.0203750096211379	210053	0	0
Zotu313	0.0112236777945807	1	0.0528533190690254	207327	0	0
Zotu154	0.845894577704715	1	0.908433827791224	192215	0	0
Zotu210	0.132108524794305	1	0.291200918482765	200680	0	0
Zotu233	0.316414731325086	1	0.528718809117402	184493	0	0
Zotu285	2.61318e+08	0.0013536255087023	0.000123056864427482	160629	0	0
Zotu166	0.00147980708660657	0.766540070862202	0.012278313356713	170443	0	0
Zotu91	0.571474934238448	1	0.727331734485297	194613	0	0
Zotu48	0.0115964683361072	1	0.0541168522351672	174667	0	0
Zotu95	0.0341385948230246	1	0.117937224915171	204634	0	0
Zotu1	0.000214982167599393	0.111360762816486	0.00293054638990751	167073	48	19
Zotu193	0.0104818141851438	1	0.05059519261862	207481	0	0
Zotu86	0.0136654943744697	1	0.0599892041184348	175043	0	0
Zotu123	0.0008560387025335	0.443428047912353	0.00852746245985294	169440	0	0
Zotu5	0.000698292871180661	0.361715707271582	0.00723431414543165	169077	3	3
Zotu20	0.319718846782618	1	0.532522066345326	197383	1	1
Zotu108	0.466367631941909	1	0.647663360176699	195662	0	0
Zotu261	0.404594274899856	1	0.606252295585191	196340	0	0
Zotu134	0.00148138961562917	0.76735982089591	0.012278313356713	170445	0	0
Zotu219	0.11667233386063	1	0.273467280270617	180833	0	0
Zotu124	8.88513e+09	0.0460249850009262	0.00143828078127894	165663	0	0
Zotu286	252.111	130593	130593	236156	0	0
Zotu177	2.53676e+06	1.31404e+08	3.2851e+08	155003	0	0
Zotu297	0.0667720410646346	1	0.182655679046856	179127	0	0
Zotu169	0.700524228898268	1	0.83610956352374	188477	0	0
Zotu213	0.0298412250475294	1	0.111861482765238	204981	0	0
Zotu260	6.43732e+09	0.0333453233177372	0.00114983873509439	216754	0	0
Zotu300	0.124716150978659	1	0.279922518720182	200870	0	0
Zotu116	4.09328e+09	0.0212031960333926	0.000883466501391356	217438	0	0
Zotu93	0.000359143696868018	0.186036434977634	0.00432642872041008	167927	0	0
Zotu66	0.00065685715637774	0.340252007003669	0.00694391851027896	168969	0	0
Zotu160	0.424980559204204	1	0.610709483413153	196110	0	0
Zotu221	0.0132975752487069	1	0.0593805515416395	206940	0	0
Zotu17	0.468551134328752	1	0.648955849150517	195639	26	29
Zotu7	0.0673498739342655	1	0.182655679046856	202768	149.5	210
Zotu70	0.107882787018445	1	0.263457670351512	201338	0	0
Zotu73	0.158146790639648	1	0.326374651598954	200070	18	16
Zotu345	0.216822363702511	1	0.405513256148435	198932	0	0
Zotu200	0.00300285556651444	1	0.0202010283565517	210114	0	0
Zotu148	0.422915322258838	1	0.610223222646457	196133	0	0
Zotu290	0.0018976652485159	0.982990598731237	0.0144264086743208	211007	0	0
Zotu307	0.719558049585581	1	0.843282963088985	188642	0	0
Zotu249	0.589833179534202	1	0.741586376210477	194440	0	0
Zotu305	0.00872291532331936	1	0.0461068381375452	207889	0	0
Zotu199	0.00109438822848936	0.56689310235749	0.0101230911135266	212035	0	0
Zotu215	0.121664464804682	1	0.278397913293548	180969	0	0
Zotu224	0.0438624794631049	1	0.13524264501124	177951	0	0
Zotu42	0.223408401150256	1	0.410699020027369	198819	35.5	43
Zotu131	0.00990762400343713	1	0.0488776117502899	207607	7	8
Zotu28	0.836807316916166	1	0.908433827791224	192290	24	25
Zotu16	0.127401206217074	1	0.282024892395062	181120	90	83
Zotu3	0.812683995747819	1	0.89950920896874	189430	288	311
Zotu119	0.307297522623839	1	0.519741622958322	184370	2	2
Zotu365	0.535596051041878	1	0.701503354988053	186961	0	0
Zotu220	0.113670253190591	1	0.269701599173589	180749	0	0
Zotu132	0.05025714931893	1	0.150480944203502	203597	5	3
Zotu12	0.120253080076301	1	0.276849313242328	200989	145	157
Zotu282	0.0200414039346982	1	0.0817436790407375	205971	0	1
Zotu38	0.448176724706739	1	0.636042584652303	195856	60	63
Zotu6	0.0629282216938199	1	0.173387334241482	202964	278.5	291
Zotu72	0.379572837148568	1	0.585174790604043	196632	34	36
Zotu308	0.00192166447592304	0.995422198528135	0.0144264086743208	210983	0	0
Zotu64	0.00656146345910709	1	0.0379954030046021	208506	0	0
Zotu371	0.0359342818421518	1	0.120691196637743	204500	0	0
Zotu202	0.786472152276111	1	0.895368296437419	192709	3	3
Zotu68	0.915051514349909	1	0.944216502855085	191649	41	41
Zotu74	0.16239002375464	1	0.329874636489817	199978	0	0
Zotu62	0.698344212048444	1	0.835432567762342	193462	1	1
Zotu49	0.201544797151071	1	0.38382428280976	199204	1	1
Zotu304	0.713655623649505	1	0.843153987740945	193329	3	2
Zotu180	0.179520393067124	1	0.359040786134248	199624	2	1
Zotu101	0.0066015178965525	1	0.0379954030046021	173427	7	5
Zotu54	0.150220122922151	1	0.315036533091798	181673	39	40
Zotu71	0.570422126561061	1	0.727331734485297	194623	18	18
Zotu280	0.030016884371367	1	0.111861482765238	204966	0	0
Zotu79	0.188781958269093	1	0.367628023997707	199443	13.5	10
Zotu18	0.73269524594695	1	0.854811120271442	193165	102	100
Zotu81	0.228995115975342	1	0.417674190405729	198725	13	13
Zotu67	0.00190065002394099	0.984536712401432	0.0144264086743208	211004	2	1
Zotu36	0.500100649492375	1	0.675780944872828	195313	68	63
Zotu174	0.0331035428812857	1	0.117449556250041	204714	4	4
Zotu30	0.998825648494472	1	0.999072880264268	190970	85	87
Zotu76	0.620326529507868	1	0.763386658729616	187762	30.5	26
Zotu157	0.40128331524706	1	0.606252295585191	185542	9.5	8
Zotu230	0.158055488003369	1	0.326374651598954	181848	0	0
Zotu324	0.194047601713252	1	0.373975241653418	199343	0	0
Zotu265	0.648921596374361	1	0.78354635646135	188021	0	0
Zotu47	2.67569e+08	0.0138600531443521	0.000660002530683432	163854	28.5	28
Zotu209	0.239040663100918	1	0.431439245596779	198560	0	1
Zotu69	0.374051994633868	1	0.585174790604043	196698	10	10
Zotu29	0.217630666427153	1	0.405513256148435	198918	1	1
Zotu330	0.0134134148706528	1	0.0593858880598135	206920	0	0
Zotu274	0.502269621189264	1	0.675780944872828	195291	0	0
Zotu332	0.151940120543995	1	0.317358800168506	200208	0	0
Zotu275	0.00029529886199946	0.152964810515721	0.00392217462860822	214322	0	0
Zotu103	0.519598014866474	1	0.690132747950855	195117	0	0
Zotu159	0.607483202204887	1	0.751017419432295	194276	6	8
Zotu341	1.75887e+09	0.00911096839440324	0.000479524652337012	218673	0	0
Zotu256	0.124526062887627	1	0.279922518720182	200875	0	0
Zotu181	0.0160404264900806	1	0.0675523652183884	206503	0	0
Zotu33	0.999072880264268	1	0.999072880264268	190968	0	0
Zotu109	0.00094754027356605	0.490825861707214	0.00892410657649479	169623	3	2
Zotu306	0.124830312402243	1	0.279922518720182	181053	0	0
Zotu281	0.377392004395051	1	0.585174790604043	185262	0	0
Zotu323	0.000141629491552184	0.0733640766240313	0.00222315383709186	166398	0	0
Zotu318	0.274211124205571	1	0.479869467359749	183902	0	0
Zotu120	0.299509164276152	1	0.508674580639497	197657	0	0
Zotu118	0.506225918382656	1	0.676764265617988	186669	6	5
Zotu295	0.075829130685639	1	0.200405559669189	179500	0	0
Zotu135	0.00237468851671284	1	0.0161937022847038	171345	1	1
Zotu114	0.135645378658609	1	0.293227376202776	200592	0	0
Zotu53	0.000488609012720025	0.253099468588973	0.00538509507636112	213467	2	2
Zotu319	0.00372733221730485	1	0.0238483052773023	209681	0	0
Zotu222	0.182908525039603	1	0.363013854293159	199557	0	0
Zotu8	0.0154643270899826	1	0.065660011742713	175331	140	142
Zotu21	0.236209341064196	1	0.429320837442995	198606	47.5	59
Zotu23	0.4614519020511	1	0.643478460140661	186206	8	15
Zotu151	0.0977287470195382	1	0.244557927324255	180271	0	0
Zotu110	4.223e+08	0.00218751226844015	0.000182292689036679	161268	0	0
Zotu189	0.848806897009561	1	0.908433827791224	192191	7	5
Zotu149	0.409415288355111	1	0.606252295585191	196285	6	3
Zotu232	0.537638671680033	1	0.701503354988053	194939	5	4
Zotu158	0.393420839154843	1	0.600435559038091	196469	6	5
Zotu366	0.861328565981118	1	0.915895288412847	192088	0	0
Zotu387	0.327924284785465	1	0.544438395893816	184645	0	0
Zotu15	0.316414731325086	1	0.528718809117402	197427	138	144
Zotu31	0.0132112767727049	1	0.0593805515416395	174965	0	0
Zotu111	0.0151766815557948	1	0.0649712483132374	175287	0	0
Zotu45	0.624268243970419	1	0.764007341119199	187798	0	0
Zotu43	0.00187394157749952	0.970701737144752	0.0144264086743208	170889	0	0
Zotu229	8.05352e+08	0.00417172284234383	0.000320901757103372	162148	1	0
Zotu143	0.0368199603104594	1	0.120713540764671	177484	0	0
Zotu58	0.796379612117955	1	0.89950920896874	192626	0	0
Zotu212	5.38092e+06	0.000278731662719403	5.41573e+09	158608	0	0
Zotu52	0.942753192068729	1	0.965110975279845	191424	1	1
Zotu204	0.0204672400911743	1	0.0821862819164982	176000	0	0
Zotu167	0.0245594932418925	1	0.0956281021225928	176448	0	0
Zotu107	1.00167e+09	0.00518865233809351	0.000345910155872901	219469	0	0
Zotu195	1.72e+08	0.00890957885065728	0.000479524652337012	218705	0	0
Zotu273	0.111842525561217	1	0.268214945558844	180697	0	0
Zotu235	0.000354291077231698	0.18352277800602	0.00432642872041008	167904	0	0
Zotu50	0.169876911970027	1	0.343735314064352	199820	33	29
Zotu25	0.00943369005028533	1	0.0477220414965412	174204	1	1
Zotu191	0.206065503281203	1	0.39099608314895	199122	0	0
Zotu83	0.709960845628503	1	0.842786376215736	188559	0	0
Zotu34	0.893330117895968	1	0.931076460905656	190094	22	33
Zotu361	0.0686591599822078	1	0.18332703541641	202712	0	0
Zotu128	0.367180041864884	1	0.581046549966248	185139	4	4
Zotu24	0.420230386668423	1	0.60804284998392	185757	23	23
Zotu102	1.69083e+08	0.00087584832774573	9.51112e+09	160060	0	0
Zotu240	2.53298e+09	0.0131208517065717	0.000656042585328587	163774	0	0
Zotu241	0.159337362310634	1	0.327526800305192	200044	0	0
Zotu138	0.823760126553703	1	0.904571231164126	189522	14	11
Zotu162	0.391106086872108	1	0.600435559038091	196496	2	2
Zotu46	0.0305849791533954	1	0.112361838308218	204918	6	3
Zotu349	0.298283991695767	1	0.508674580639497	197674	0	0
Zotu301	0.513787804779791	1	0.684169878858436	186745	0	0
Zotu179	0.184902421005833	1	0.364180433768143	199518	0	0
Zotu140	0.0876034883854869	1	0.223539935880208	201986	0	0
Zotu92	0.0341517060565166	1	0.117937224915171	204633	1	0
Zotu99	0.506919951852856	1	0.676764265617988	186676	21	20
Zotu97	0.46211194434812	1	0.643478460140661	195707	4	3
Zotu214	0.00722929262934741	1	0.0407040606739343	173622	0	0
Zotu87	0.0415631927316178	1	0.129697191776976	177806	5	3
Zotu186	0.374218559566329	1	0.585174790604043	185224	0	0
Zotu59	0.056186582767592	1	0.160799170572446	203286	0	0
Zotu321	0.601645594972618	1	0.749164466816866	187590	0	0
Zotu10	0.775768104317529	1	0.889043977956814	192799	159	176
Zotu227	0.335176285132903	1	0.551178779996329	184739	4	2
Zotu152	0.0347728075073822	1	0.11840549342316	204586	5	4
Zotu289	0.0327223834283809	1	0.117214407703439	204744	0	0
Zotu358	0.48013094131759	1	0.662087526818249	186402	0	0
Zotu2	0.953978590621853	1	0.968635982970343	191333	399	384
Zotu14	0.331614620701353	1	0.547058514405417	184693	95	89
Zotu4	0.266468041828466	1	0.467899815820831	183787	424.5	387
Zotu51	0.184543362951695	1	0.364180433768143	182395	0	0
Zotu44	0.182857609882796	1	0.363013854293159	182362	47	36
Zotu13	0.727686656708256	1	0.850884171952317	193208	100	93
Zotu172	0.809800626574896	1	0.89950920896874	192514	2	1
Zotu27	0.136990395832185	1	0.293227376202776	200559	15	17
Zotu106	0.283147615615929	1	0.490536671869737	184032	1	1
Zotu173	0.367921367546195	1	0.581046549966248	196772	0	0
Zotu75	0.986588296435864	1	0.990412282080964	190851	0	0
Zotu337	0.00117481769149486	0.608555564194338	0.0106764134069182	211905	0	0
Zotu294	2.86093e+09	0.014819598062612	0.000673618093755092	217968	0	0
Zotu190	5.77693e+09	0.029924521820079	0.00106873292214568	216919	0	0
Zotu84	0.00149330838122185	0.773533741472916	0.012278313356713	211460	2	2
Zotu276	0.00403295949577955	1	0.0251695544435398	209521	0	0
Zotu56	0.550699927684126	1	0.711377961447325	187108	2	1
Zotu271	0.0284114618191051	1	0.108214244281592	176814	0	0
Zotu226	0.194207220086428	1	0.373975241653418	182580	0	0
Zotu279	0.00146798768173665	0.760417619139583	0.012278313356713	211492	0	0
Zotu141	0.812563804359301	1	0.89950920896874	192491	0	0
Zotu283	8.63162e+09	0.0447118154163418	0.00143828078127894	216302	0	0
Zotu22	0.00143689328098355	0.744310719549478	0.012278313356713	211532	0	0
Zotu9	0.717472909108262	1	0.843153987740945	188624	74	72
Zotu133	1.74784e+08	0.00090537984878799	9.51112e+09	221817	0	0
Zotu136	0.541940871196982	1	0.705340128844313	194897	11	8
Zotu112	0.186705467316223	1	0.36495634743322	182437	21	17
Zotu165	0.379572837148568	1	0.585174790604043	196632	10	11
Zotu139	0.0769607074744012	1	0.201220647807267	179544	12	7
Zotu246	0.0743079872934023	1	0.197392499579397	202480	0	0
Zotu377	0.252526985237344	1	0.451524551955854	183574	0	0
Zotu259	0.000378959186411823	0.196300858561324	0.00446138314912101	213902	0	0
Zotu287	0.292066442651856	1	0.504301390978872	197761	3	3
Zotu254	0.0363471557441852	1	0.120691196637743	204470	1	2
Zotu161	0.0542195222181153	1	0.157784901735864	203386	0	0
Zotu263	0.411441439200652	1	0.606252295585191	196262	0	0
Zotu379	0.255752969550312	1	0.454388896628068	198296	0	0
Zotu89	0.620435875145113	1	0.763386658729616	187763	8	7
Zotu188	0.0537368375583027	1	0.157545416798671	203411	0	0
Zotu243	0.557861079632827	1	0.717052206575197	194743	1	0
Zotu39	0.812203256696905	1	0.89950920896874	189426	66.5	60
Zotu115	0.566639691288233	1	0.724739160709394	187261	9	7
Zotu98	0.0281882648487535	1	0.108159416234476	205126	1	1
Zotu125	0.299148471428281	1	0.508674580639497	184258	0	0
Zotu35	0.757787484493889	1	0.87519243813433	192951	33	24
Zotu183	0.500100649492375	1	0.675780944872828	186607	1	1
Zotu176	0.412854438634771	1	0.606252295585191	196246	0	0
Zotu144	0.414093168488896	1	0.606252295585191	185688	5	4
Zotu147	0.0895753750664763	1	0.227451197472719	201918	9	9
Zotu208	0.00209000158338725	1	0.0152481805661211	210822	4	5
Zotu105	0.76179848799512	1	0.876914703958827	192917	5	2
Zotu63	0.629650664166359	1	0.765631558775057	187847	17.5	11
Zotu175	0.481866790753822	1	0.662087526818249	186420	3	2
Zotu257	0.648921596374361	1	0.78354635646135	193899	0	0
Zotu164	0.337434298761312	1	0.553135970754303	184768	7	5
Zotu426	0.00122765750426253	0.635926587207988	0.010964251503586	211824	0	0
Zotu255	0.596907821982851	1	0.745056028402691	187546	5	5
Zotu264	0.415511548989867	1	0.606252295585191	196216	1	0
Zotu262	0.135118332464606	1	0.293227376202776	200605	0	0
Zotu196	0.444661358170726	1	0.634530533147207	186026	2	1
Zotu296	0.00177332003525699	0.918579778263123	0.0141319965886634	211136	0	0
Zotu90	0.362751659618331	1	0.579954813834246	185085	17	12
Zotu129	0.357546708624461	1	0.573403080704244	196899	1	0
Zotu145	0.000926798623675293	0.480081687063802	0.00889040161229263	212337	1	2
Zotu82	0.481094880981011	1	0.662087526818249	195508	27	24
Zotu211	0.039902697562344	1	0.125270286892692	177697	0	0
Zotu126	0.98399280288998	1	0.989724799800018	190830	3	4
Zotu37	0.875106023152685	1	0.915895288412847	191975	44	42
Zotu32	0.109007534054353	1	0.263457670351512	201305	52	46
Zotu11	0.496071772677571	1	0.675780944872828	186566	166	167
Zotu100	0.12551699293355	1	0.280249148015427	181071	23	20
Zotu168	0.523826473398685	1	0.690437947126003	195075	0	0
Zotu198	0.001973590880169	1	0.0146045725132506	210932	2	2
Zotu40	0.807639790290568	1	0.89950920896874	192532	52	50
Zotu182	0.82255445509599	1	0.904571231164126	189512	10	9
Zotu130	0.690905154347947	1	0.828446458222769	193527	10	8
Zotu194	0.0292620623173953	1	0.110640498397159	205031	4	4
Zotu156	0.0861193265929294	1	0.220840649381868	179882	10	10
Zotu60	0.0459805702677301	1	0.13928617192213	178079	23	21
Zotu153	0.299076367657332	1	0.508674580639497	184257	14	14
Zotu187	0.642581955094311	1	0.779525650442279	187964	7	7
Zotu237	0.710999317386634	1	0.842786376215736	188568	7	6
Zotu80	0.925629382525789	1	0.953232644430136	190357	28	31
Zotu57	0.836202258937733	1	0.908433827791224	192295	23	19
Zotu88	0.0621644672740489	1	0.172620318736001	202999	13	12
Zotu184	0.417822528038442	1	0.606252295585191	185730	0	0
Zotu238	0.806679888450093	1	0.89950920896874	192540	1	0
Zotu242	0.748845402522892	1	0.869735243288919	193027	0	0
Zotu155	0.161692391296484	1	0.329750624769994	181927	14	13
Zotu247	0.574005436934368	1	0.728761804735301	194589	4	4
Zotu19	0.868639051641215	1	0.915895288412847	189892	136	137
Zotu104	0.000412656735104457	0.213756188784109	0.00475013752853575	213757	0	0
Zotu146	0.841045406719786	1	0.908433827791224	189665	8	7
Zotu342	0.04291426326891	1	0.133111307624523	204028	0	0
Zotu236	0.548632720319908	1	0.710479372814281	187088	4	3
Zotu127	0.888064594975106	1	0.927454556849002	191869	12	11
Zotu185	0.756255580568695	1	0.87519243813433	192964	2	2
Bacteroides_clarus	0.0328109828513488	1	0.117214407703439	204737	0	0
Bacteroides_caccae	0.858529324667137	1	0.915058004480611	192111	8	9
Bacteroides_salyersiae	5.1503e+09	0.0266785504348994	0.000988094460551831	217093	0	0
Bacteroides_finegoldii	0.410647889829366	1	0.606252295585191	196271	0	0
Bacteroides_ovatus	0.956200152025779	1	0.968635982970343	191315	0	0
Bacteroides_eggerthii	0.0190698153921635	1	0.0783981299455611	206091	0	0
Bacteroides_uniformis	0.00372917514953955	1	0.0238483052773023	209680	86.5	116
Bacteroides_intestinalis	208686	1.08099e+08	5.40495e+07	229629	0	0
Bacteroides_plebeius	0.00560184440389485	1	0.0339021931043206	208841	0	0
Bacteroides_coprocola	0.060066664830922	1	0.168186661526582	203097	0	0
Odoribacter_splanchnicus	0.0340338597530338	1	0.117937224915171	204642	7	8
Alistipes_putredinis	0.416932795213185	1	0.606252295585191	196200	12	12
Alistipes_shahii	0.0391011367392736	1	0.124061219858357	204277	5.5	5
Alistipes_finegoldii	0.0106464787556556	1	0.05059519261862	207446	1	1
Alistipes_obesi	0.0392780696076651	1	0.124061219858357	204265	4	3
Alistipes_inops	0.0512288811734345	1	0.151637488273366	203544	0	0
Barnesiella_intestinihominis	0.00232390294341304	1	0.0161937022847038	210617	0	0
Parabacteroides_distasonis	0.0233518816043434	1	0.0923379745881668	205597	17.5	18
Prevotella_9_copri	0.000214982167599393	0.111360762816486	0.00293054638990751	167073	48	19
Bacteroides_coprophilus	0.0132975752487069	1	0.0593805515416395	206940	0	0
Bacteroides_vulgatus	0.0673498739342655	1	0.182655679046856	202768	149.5	210
Bacteroides_massiliensis	0.107882787018445	1	0.263457670351512	201338	0	0
Parabacteroides_merdae	0.158146790639648	1	0.326374651598954	200070	18	16
Parabacteroides_johnsonii	0.216822363702511	1	0.405513256148435	198932	0	0
Roseburia_inulinivorans	0.223408401150256	1	0.410699020027369	198819	35.5	43
Roseburia_hominis	0.00990762400343713	1	0.0488776117502899	207607	7	8
Roseburia_intestinalis	0.836807316916166	1	0.908433827791224	192290	24	25
Lachnospiraceae_UCG.001_bacterium	0.113670253190591	1	0.269701599173589	180749	0	0
Fusicatenibacter_saccharivorans	0.120253080076301	1	0.276849313242328	200989	145	157
Coprococcus_3_comes	0.448176724706739	1	0.636042584652303	195856	60	63
Dorea_formicigenerans	0.379572837148568	1	0.585174790604043	196632	34	36
Butyrivibrio_crossotus	0.00656146345910709	1	0.0379954030046021	208506	0	0
Coprococcus_1_catus	0.915051514349909	1	0.944216502855085	191649	41	41
Coprococcus_2_eutactus	0.793391902223878	1	0.89950920896874	192651	12	4
Lachnospira_pectinoschiza	0.109350191362114	1	0.263457670351512	180625	65	64
Anaerostipes_hadrus	0.582691126213607	1	0.734389302624448	194507	126	126
Intestinibacter_bartlettii	0.374051994633868	1	0.585174790604043	196698	10	10
Akkermansia_muciniphila	0.105194252977229	1	0.259479157343831	201418	2	1
Bilophila_wadsworthia	0.607483202204887	1	0.751017419432295	194276	6	8
Desulfovibrio_piger	1.75887e+09	0.00911096839440324	0.000479524652337012	218673	0	0
Sutterella_wadsworthensis	0.579506325546124	1	0.732156772275347	187383	11	10
Parasutterella_excrementihominis	0.00237468851671284	1	0.0161937022847038	171345	1	1
Bifidobacterium_bifidum	0.0977287470195382	1	0.244557927324255	180271	0	0
Senegalimassilia_anaerobia	0.848806897009561	1	0.908433827791224	192191	7	5
Slackia_isoflavoniconvertens	0.537638671680033	1	0.701503354988053	194939	5	4
Collinsella_aerofaciens	0.316414731325086	1	0.528718809117402	197427	138	144
Dialister_succinatiphilus	0.0623166015514136	1	0.172620318736001	178928	0	0
Dialister_invisus	0.624268243970419	1	0.764007341119199	187798	0	0
Mitsuokella_jalaludinii	0.0368199603104594	1	0.120713540764671	177484	0	0
Megamonas_funiformis	0.796379612117955	1	0.89950920896874	192626	0	0
Mitsuokella_multacida	1.64496e+06	8.52092e+08	2.84031e+08	154519	0	0
Phascolarctobacterium_succinatutens	0.942753192068729	1	0.965110975279845	191424	1	1
Acidaminococcus_intestini	0.0204672400911743	1	0.0821862819164982	176000	0	0
Phascolarctobacterium_faecium	1.00167e+09	0.00518865233809351	0.000345910155872901	219469	0	0
Catenibacterium_mitsuokai	0.00943369005028533	1	0.0477220414965412	174204	1	1
Holdemanella_biformis	0.709960845628503	1	0.842786376215736	188559	0	0
Lactobacillus_ruminis	1.83612e+08	0.000951112308321717	9.51112e+09	160167	0	0
Turicibacter_sanguinis	0.0780798266588045	1	0.201220647807267	202333	1	0
Faecalibacterium_CM04.06	0.331614620701353	1	0.547058514405417	184693	95	89
Faecalibacterium_prausnitzii	0.191033126265469	1	0.370618574552483	182520	475.5	452
Ruminococcus_1_bicirculans	0.136990395832185	1	0.293227376202776	200559	15	17
Ruminococcus_1_callidus	0.283147615615929	1	0.490536671869737	184032	1	1
Ruminococcus_2_bromii	0.717472909108262	1	0.843153987740945	188624	74	72
Butyricicoccus_faecihominis	0.379572837148568	1	0.585174790604043	196632	10	11
Flavonifractor_plautii	0.0363471557441852	1	0.120691196637743	204470	1	2
Ruminococcaceae_UCG.002_bacterium	0.812203256696905	1	0.89950920896874	189426	66.5	60
Blautia_obeum	0.109007534054353	1	0.263457670351512	201305	52	46
Blautia_massiliensis	0.496071772677571	1	0.675780944872828	186566	166	167
Blautia_stercoris	0.523826473398685	1	0.690437947126003	195075	0	0
Blautia_faecis	0.807639790290568	1	0.89950920896874	192532	52	50
Dorea_longicatena	0.868639051641215	1	0.915895288412847	189892	136	137
Rikenellaceae_RC9_gut_group	0.00788473023653901	1	0.0429925290792338	173810	0	0
Butyricimonas	0.0247377715915588	1	0.0956281021225928	205454	6	6
Odoribacter	0.00690417608052556	1	0.0393006946122224	208397	7	8
Alistipes	0.144593941278696	1	0.304739674122562	200377	89	70
Barnesiella	0.198391182989144	1	0.379212667115782	199262	14	12
CAG.873	0.00819817170868381	1	0.0442359681781064	208025	0	0
Prevotellaceae_NK3B31_group	0.915051514349909	1	0.944216502855085	191649	0	0
Prevotella_7	0.576223971187092	1	0.7297897727993	187352	0	0
Prevotella_9	0.00501352201961365	1	0.0309167191209508	172847	340	84
Prevotella_2	0.0117042424910987	1	0.0541321215213314	174688	0	0
Paraprevotella	0.982015396249755	1	0.989657539411232	190814	4.5	1
Alloprevotella	0.0231260138038241	1	0.0921482703875451	176299	1	0
Bacteroides	0.00237590998771716	1	0.0161937022847038	210574	880	1146
Parabacteroides	0.143827828667034	1	0.304739674122562	200395	65.5	59
Ruminococcaceae_UCG.014	0.594974547210339	1	0.744436752306656	194392	60	43
Roseburia	0.0964490493871078	1	0.24371028089035	201690	163.5	191
Agathobacter	0.340878873293841	1	0.555268101780533	184812	583.5	546
Fusicatenibacter	0.133707226463404	1	0.292237735476976	200640	159.5	173
Coprococcus_3	0.409943276423388	1	0.606252295585191	196279	65	70
Blautia	0.101778966285932	1	0.253468771808234	201522	779.5	805
Butyrivibrio	0.00652162771747369	1	0.0379954030046021	208519	0	0
Lachnospiraceae_UCG.010	0.863764106858315	1	0.915895288412847	192068	10	9
Tyzzerella	0.000338487960734433	0.175336763660436	0.00427650643074235	214093	1	1
Coprococcus_1	0.946699404084192	1	0.967239233364125	191392	43	43
Coprococcus_2	0.906820933489394	1	0.941604083626472	190204	61.5	33
Lachnospiraceae_UCG.008	0.831848723139376	1	0.908433827791224	192331	3	2
Lachnospira	0.366686342257356	1	0.581046549966248	185133	161.5	156
Anaerostipes	0.348790869697791	1	0.566375142644062	197008	139.5	146
Lachnospiraceae_ND3007_group	0.526655216726742	1	0.692404574275259	195047	71	65
Tyzzerella_3	0.258419560337048	1	0.456864615203382	183665	0	0
Peptococcus	0.000323731391629202	0.167692860863927	0.00419232152159817	214168	0	0
Mogibacterium	0.564857731786728	1	0.724248279865161	187244	0	0
Family_XIII_AD3011_group	0.174599773013696	1	0.350553032639901	199723	10	10
Romboutsia	5.13668e+09	0.0266080082531463	0.000988094460551831	164823	31.5	29
Terrisporobacter	0.2235851807871	1	0.410699020027369	198816	0	1
Intestinibacter	0.366275242243356	1	0.581046549966248	196792	10	10
Akkermansia	0.118927834423256	1	0.276253893413662	201025	3	1
Methanobrevibacter	0.521609367814027	1	0.690437947126003	195097	0	0
Bilophila	0.717820286860534	1	0.843153987740945	193293	11	12
Desulfovibrio	0.0347062775798744	1	0.11840549342316	204591	3	2
Succinivibrio	0.846622461799969	1	0.908433827791224	189711	0	0
Haemophilus	0.000898466456724418	0.465405624583248	0.00878123819968393	169527	3	2
Sutterella	0.308032197390357	1	0.519741622958322	197540	89	92
Parasutterella	0.0094891318033663	1	0.0477220414965412	174217	2	2
Klebsiella	0.104563605540228	1	0.259157644353292	201437	0	0
Escherichia.Shigella	0.000488609012720025	0.253099468588973	0.00538509507636112	213467	2	2
Bifidobacterium	0.411353222132722	1	0.606252295585191	185657	319.5	351
Senegalimassilia	0.952374350958286	1	0.968635982970343	191346	10	9
Enterorhabdus	0.405293395436402	1	0.606252295585191	196332	7	4
Slackia	0.458159602055612	1	0.643161717790806	195749	5	5
Libanicoccus	0.959286214794953	1	0.968635982970343	191290	0	0
Collinsella	0.252784015573741	1	0.451524551955854	198342	145.5	148
Olsenella	0.0074985149525912	1	0.0413216036749175	173701	1	1
Coriobacteriaceae_UCG.003	0.460886570915834	1	0.643478460140661	186200	0	0
Dialister	0.0557091493832792	1	0.160318552114103	178610	77	131
Megasphaera	0.018763041535389	1	0.077754044122652	175790	0	1
Veillonella	0.010627544227257	1	0.05059519261862	174470	2	1
Mitsuokella	3.09805e+09	0.0160479243339783	0.000697735840607751	164069	0	0
Megamonas	0.435850848732066	1	0.623676076362458	195990	0	0
Phascolarctobacterium	0.237560478613841	1	0.430266880846047	198584	55.5	54
Acidaminococcus	0.279549618193071	1	0.487564653952897	183980	0	0
Erysipelatoclostridium	0.00562854943430805	1	0.0339021931043206	208831	2	2
Erysipelotrichaceae_UCG.003	0.197527604530705	1	0.378960367210761	199278	33.5	29
Catenibacterium	0.00919399514189948	1	0.0477220414965412	174147	1	1
Solobacterium	0.256142003504625	1	0.454388896628068	198290	0	0
Holdemanella	0.824242511794339	1	0.904571231164126	189526	73	69
Anaeroplasma	0.0686591599822078	1	0.18332703541641	202712	0	0
Streptococcus	0.625365082306063	1	0.764007341119199	187808	35	33
Lactobacillus	0.000184871125720037	0.0957632431229792	0.00266009008674942	166827	3	2
Turicibacter	0.0780798266588045	1	0.201220647807267	202333	1	0
Christensenellaceae_R.7_group	0.21734173852637	1	0.405513256148435	198923	72.5	61
Ruminococcaceae_UCG.013	0.208689616353513	1	0.394530004639123	182845	30	26
Clostridium_sensu_stricto_1	0.114024421272232	1	0.269701599173589	180759	27	20
Subdoligranulum	0.605210017656542	1	0.751017419432295	194297	391	369
Fournierella	0.873152830345244	1	0.915895288412847	191991	1	1
Faecalibacterium	0.391791075709576	1	0.600435559038091	185432	1352	1277
Negativibacillus	6.93014e+09	0.0358981445917878	0.00119660481972626	216641	1	1
Ruminococcus_1	0.263281080405479	1	0.463876189285844	198181	142	137
Ruminiclostridium_6	0.0119172224370743	1	0.0546293913487124	207191	8	6
Ruminococcus_2	0.765697651291861	1	0.879448743612381	189036	233	215
CAG.352	1.78732e+08	0.000925834256740335	9.51112e+09	221788	0	0
Ruminiclostridium_5	0.13855192212715	1	0.295349364863636	200521	22	18
Butyricicoccus	0.186240591005383	1	0.36495634743322	182428	60	57
Ruminococcaceae_UCG.008	0.0780013210132377	1	0.201220647807267	202336	1	0
Ruminococcaceae_UCG.010	0.784447114830524	1	0.895368296437419	192726	12	8
Flavonifractor	0.122712696057113	1	0.278794634024493	200923	5	5
Ruminococcaceae_NK4A214_group	0.547291093121727	1	0.710479372814281	194845	41	34
Ruminococcaceae_UCG.002	0.671252366837965	1	0.808624944237363	188220	217	184
Ruminococcaceae_UCG.003	0.736780436346156	1	0.857645541634402	193130	22	23
Oscillibacter	0.0579254468186542	1	0.163963833071382	203200	14	14
Ruminococcaceae_UCG.005	0.907066482103493	1	0.941604083626472	191714	87	71
Ruminiclostridium_9	0.057313854503478	1	0.163124047432976	203230	23	22
Ruminococcaceae_UCG.004	0.0148491785460036	1	0.0641813638676182	206684	1	2
Intestinimonas	0.506027714949557	1	0.676764265617988	186667	17	15
Lachnospiraceae_UCG.003	1.69256e+09	0.00876745790521975	0.000479524652337012	218728	0	0
CAG.56	0.353754420092771	1	0.570985818923775	184974	17	12
Marvinbryantia	0.846986452969618	1	0.908433827791224	192206	17	15
Lachnospiraceae_FCS020_group	0.871078410070149	1	0.915895288412847	189912	18	17
Lachnoclostridium	0.627561247056019	1	0.764886414058865	194092	87	90
Lachnospiraceae_UCG.004	0.299076367657332	1	0.508674580639497	184257	32	33
Lachnospiraceae_NK4A136_group	0.815690207488817	1	0.900911572450335	192465	114	99
Lachnospiraceae_AC2044_group	0.804521175747811	1	0.89950920896874	192558	1	0
Dorea	0.873641056549086	1	0.915895288412847	191987	180	187
Lachnospiraceae_UCG.001	0.557340636733184	1	0.717052206575197	187172	23	21
Bacteroidales_Marinifilaceae	0.00937007797116806	1	0.0477220414965412	207731	17	17
Bacteroidales_Rikenellaceae	0.501283108548624	1	0.675780944872828	195301	118.5	102
Bacteroidales_Barnesiellaceae	0.136745084984456	1	0.293227376202776	200565	21	19
Bacteroidales_Muribaculaceae	0.394108281994114	1	0.600435559038091	196461	1	1
Bacteroidales_Prevotellaceae	0.00736791317210583	1	0.0410384841199013	173663	1020	890
Bacteroidales_Bacteroidaceae	0.00237590998771716	1	0.0161937022847038	210574	880	1146
Bacteroidales_Tannerellaceae	0.144721930181757	1	0.304739674122562	200374	65.5	59
Clostridiales_Lachnospiraceae	0.0538330864350671	1	0.157545416798671	203406	4192	4225
Clostridiales_Peptococcaceae	0.0182460904277454	1	0.076221571303001	206197	2	1
Clostridiales_Family_XIII	0.498919671940725	1	0.675780944872828	195325	23	22
Clostridiales_Peptostreptococcaceae	0.0303590135585561	1	0.112328350166658	176983	64	62
Victivallales_vadinBE97	0.936836537919471	1	0.962859775083901	190448	0	0
Verrucomicrobiales_Akkermansiaceae	0.118927834423256	1	0.276253893413662	201025	3	1
Methanobacteriales_Methanobacteriaceae	0.452732912309448	1	0.640753138186595	195807	0	0
Desulfovibrionales_Desulfovibrionaceae	0.034973051146223	1	0.11840549342316	204571	38.5	36
Aeromonadales_Succinivibrionaceae	0.758612750429178	1	0.87519243813433	188976	0	0
Pasteurellales_Pasteurellaceae	0.000538070091731842	0.278720307517094	0.00580667307327279	168620	3	2
Betaproteobacteriales_Burkholderiaceae	0.122000629956825	1	0.278397913293548	200942	109	116
Enterobacteriales_Enterobacteriaceae	0.0038812325694098	1	0.0245180301335888	209599	4	4
Bifidobacteriales_Bifidobacteriaceae	0.412677656630074	1	0.606252295585191	185672	319.5	351
Coriobacteriales_Eggerthellaceae	0.455628856840543	1	0.64309468077221	195776	52	47
Coriobacteriales_Coriobacteriaceae	0.228216614134242	1	0.417674190405729	198738	149	152
Coriobacteriales_Atopobiaceae	0.171084883783066	1	0.344832567313728	182125	6	5
Selenomonadales_Veillonellaceae	0.0554519539077158	1	0.160318552114103	178597	233.5	264
Selenomonadales_Acidaminococcaceae	0.355929851262017	1	0.572582804204114	196919	97	99
Erysipelotrichales_Erysipelotrichaceae	0.1162756967105	1	0.273467280270617	180822	296	288
Anaeroplasmatales_Anaeroplasmataceae	0.0686591599822078	1	0.18332703541641	202712	0	0
Lactobacillales_Streptococcaceae	0.685202998437576	1	0.823515436637273	188343	37.5	35
Lactobacillales_Lactobacillaceae	0.000177714028678483	0.0920558668554544	0.00263016762444155	166763	3	2
Clostridiales_Christensenellaceae	0.243520213563381	1	0.437998161895248	198488	93.5	72
Clostridiales_Clostridiales_vadinBB60_group	0.16104331137196	1	0.329725040674606	200007	4	3
Clostridiales_Clostridiaceae_1	0.0245003150182142	1	0.0956281021225928	176442	27	21
Clostridiales_Ruminococcaceae	0.95780482566278	1	0.968635982970343	191302	3797	3620
Bacteroidetes	0.340643303025219	1	0.555268101780533	184809	3441.5	3472
Lentisphaerae	0.841045406719786	1	0.908433827791224	192255	1	1
Verrucomicrobia	0.133586807021244	1	0.292237735476976	200643	5	4
Euryarchaeota	0.78563813754422	1	0.895368296437419	192716	1	0
Proteobacteria	0.353834841456625	1	0.570985818923775	196945	258.5	273
Cyanobacteria	0.801166144525889	1	0.89950920896874	189334	1	1
Actinobacteria	0.875228123097218	1	0.915895288412847	189946	577	624
Tenericutes	0.222115071788195	1	0.410699020027369	198841	17	10
Firmicutes	0.425610277050479	1	0.610709483413153	196103	9996.5	9821
