# Supplementary material for: Physical Activity and Dietary Composition Relate to Differences in Gut Microbial Patterns in a Multi-Ethnic Cohort—The HELIUS Study
Source: Metabolites. 2021 Dec 9;11(12):858. doi: 10.3390/metabo11120858 (PMC8707449; doi:10.3390/metabo11120858)
Supplement: Supplementary file 1 [file metabolites-11-00858-s001.zip › metabolites-1446002-SI/metabolites_1446002_Suppl 2.0/Supplementary-Table-3_microbial_taxa_pa-related_parameters_corr_tests.csv]

Microbial taxa	PA-related parameters	P-value	Rho	FDR adjusted p-value
Zotu55	creatinine	0.143340161851484	0.0404870191939776	0.503635103559575
Zotu244	creatinine	0.702253412304751	-0.0105798958149063	0.904572246187221
Zotu78	creatinine	0.0868793484673534	0.0473582228341256	0.39648063132694
Zotu65	creatinine	0.0106686001359912	0.0705802710748474	0.122130934493566
Zotu315	creatinine	0.888892471025072	0.0038665555272344	0.970460208421138
Zotu85	creatinine	0.377737650695856	-0.0244090611773284	0.743850289451882
Zotu278	creatinine	0.00535529499423774	0.0769605587806062	0.081589494323975
Zotu77	creatinine	0.439895136376758	0.0213740833955536	0.780984051969478
Zotu94	creatinine	0.0819913717308828	-0.0481084316978136	0.384263587639486
Zotu96	creatinine	0.112976410864879	-0.0438449682674499	0.451911973001125
Zotu216	creatinine	0.208467721129803	-0.0348007103470132	0.572165416513244
Zotu170	creatinine	0.672625521241329	-0.0116942430261348	0.893090442702917
Zotu250	creatinine	0.196530950384477	-0.0357327685265466	0.557606593187882
Zotu26	creatinine	0.449881919876172	0.0209104244814652	0.785461849929615
Zotu41	creatinine	0.0747737913729693	0.0492854276928656	0.367921374372634
Zotu121	creatinine	0.705169473895489	0.0104711680274541	0.906075305579392
Zotu122	creatinine	0.822020373983132	-0.00622569541021432	0.950571730744803
Zotu137	creatinine	0.46773960824258	0.0200956041997947	0.792847983603125
Zotu117	creatinine	0.348002069839704	-0.0259692534483388	0.717370952381334
Zotu206	creatinine	0.845060269012915	0.00540864437496422	0.96183882881865
Zotu207	creatinine	0.0014503024940632	0.0879635738532022	0.0352661092610897
Zotu61	creatinine	0.00855311050871875	0.0726769059578693	0.109588617330792
Zotu113	creatinine	0.673095469262097	0.01167642380944	0.893090442702917
Zotu178	creatinine	0.373009721519733	0.024651880849424	0.741981381444036
Zotu217	creatinine	0.218427664863143	-0.0340521691861214	0.58567489922494
Zotu205	creatinine	0.301052615301576	0.0286166109837148	0.6763424926168
Zotu218	creatinine	0.193998231506589	0.0359358153637865	0.553452075092755
Zotu329	creatinine	0.400925348389224	-0.0232443021526338	0.757953760823423
Zotu272	creatinine	0.206161409625005	-0.0349777120637336	0.56907126031734
Zotu268	creatinine	0.175303967100774	-0.0374983670856985	0.541099855468694
Zotu197	creatinine	0.270405519139699	0.0304960101497572	0.646382373843414
Zotu298	creatinine	0.351845276165156	0.025763010627605	0.722827745821448
Zotu239	creatinine	0.847646030683871	-0.00531725318924968	0.962604024322394
Zotu313	creatinine	0.882249792168163	0.00409936898255227	0.970460208421138
Zotu154	creatinine	0.40335813279207	-0.0231244849459445	0.758340205655592
Zotu210	creatinine	0.0970186434871997	0.0459044900602688	0.415179479774159
Zotu233	creatinine	0.428668567334984	0.0219025682231609	0.774465483386473
Zotu285	creatinine	0.573134656028345	0.0155931391178851	0.841711608083312
Zotu166	creatinine	0.829673175707968	0.00595374188187348	0.953399230004532
Zotu91	creatinine	0.961024322391231	0.00135250160540525	0.993067595608608
Zotu48	creatinine	0.153272498164758	0.0395085066436266	0.519407549855526
Zotu95	creatinine	0.0627660123063242	0.0514675980334556	0.330684951876017
Zotu1	creatinine	0.433883729012538	-0.0216560860397795	0.777687791102058
Zotu193	creatinine	0.835793630573089	0.00573665631176952	0.956624906710234
Zotu86	creatinine	0.0700786490615881	0.0501018245167294	0.354810587938097
Zotu123	creatinine	0.696646931660095	-0.0107893989677949	0.902581634610355
Zotu5	creatinine	0.36021056513459	-0.0253189619679412	0.731312155194862
Zotu20	creatinine	0.942701091926889	-0.00198925841744968	0.984483757459503
Zotu108	creatinine	0.21440320494766	0.0343516049550764	0.581707958113222
Zotu261	creatinine	0.380071403647131	-0.024289892819637	0.745746163216719
Zotu134	creatinine	0.0373831915675484	0.057562418992074	0.269057997152202
Zotu219	creatinine	0.0565879077842712	0.0527280435169831	0.319538025240732
Zotu124	creatinine	0.775402762738966	0.00789640650640679	0.934981127578673
Zotu286	creatinine	0.450627821871518	-0.0208760301221873	0.785461849929615
Zotu177	creatinine	0.387228719308666	-0.0239271915921911	0.751595355515663
Zotu297	creatinine	0.402740718988366	0.0231548521515246	0.758340205655592
Zotu169	creatinine	0.200692094129724	-0.0354032872953162	0.561241328611836
Zotu213	creatinine	0.926461508377907	0.00255447560568271	0.981941517670479
Zotu260	creatinine	0.377226359954747	-0.0244352296327814	0.743850289451882
Zotu300	creatinine	0.832829729154476	0.00584173767510122	0.95413604989388
Zotu116	creatinine	0.28537366408486	-0.0295610777300347	0.659569777115684
Zotu93	creatinine	0.469805552277646	0.0200024648754577	0.792847983603125
Zotu66	creatinine	0.74434724269929	0.00902518390485338	0.925584054193287
Zotu160	creatinine	0.0457358729545644	0.0552505539253388	0.297201210274642
Zotu221	creatinine	0.715076283304771	-0.0101029757142738	0.91226205363205
Zotu17	creatinine	0.890431410179125	-0.00381265816130018	0.970460208421138
Zotu7	creatinine	0.24585040799825	0.0321099764517684	0.619925994020622
Zotu70	creatinine	0.817694168939354	-0.00637969784303342	0.949090607097983
Zotu73	creatinine	0.0767015402576262	0.0489623169790693	0.372814725166424
Zotu345	creatinine	0.173088631804056	-0.0376916114769204	0.539840330651548
Zotu200	creatinine	0.222913629483476	0.0337230257853611	0.590695641547881
Zotu148	creatinine	0.529910015475757	-0.0173835119115029	0.816597414413555
Zotu290	creatinine	0.929068951355528	-0.00246365819552831	0.982626405977557
Zotu307	creatinine	0.012717742863193	-0.0688762863585552	0.13806747192197
Zotu249	creatinine	0.922088406463384	-0.00270685323481282	0.981941517670479
Zotu305	creatinine	0.938069340065004	-0.00215037137730378	0.984212797186257
Zotu199	creatinine	0.677147402381127	0.0115229844274042	0.894552359355378
Zotu215	creatinine	0.732755782567197	0.0094502711590905	0.917146174521455
Zotu224	creatinine	0.521316033892746	0.0177480578005627	0.814770185570714
Zotu42	creatinine	0.722356721691871	0.00983353178370997	0.913957463860286
Zotu131	creatinine	0.121178185194195	0.04287466017137	0.463493775858809
Zotu28	creatinine	0.100046414320162	-0.0454940367640094	0.421333679819869
Zotu16	creatinine	0.704212746102818	0.0105068225480089	0.905484813798524
Zotu3	creatinine	0.0916471659826989	-0.0466585652060023	0.406747397617217
Zotu119	creatinine	0.361713085762845	-0.0252398935507986	0.733541190702503
Zotu365	creatinine	0.166737039232388	0.0382561101051062	0.537364740250267
Zotu220	creatinine	0.0690076164262043	-0.0502943074487967	0.351814722965132
Zotu132	creatinine	0.352078257944836	0.0257505537993227	0.722896808215162
Zotu12	creatinine	0.141150327295181	0.0407096977351958	0.499137713140998
Zotu282	creatinine	0.795963945820621	-0.00715633791920679	0.941026298227742
Zotu38	creatinine	0.0464112309195981	0.0550796599690203	0.299977046906351
Zotu6	creatinine	0.412254484039103	-0.0226899652504897	0.765728834407383
Zotu72	creatinine	0.944029240123191	0.00194307216605266	0.984483757459503
Zotu308	creatinine	0.473833210786738	-0.0198215325280309	0.793955278333046
Zotu64	creatinine	0.63686662216236	0.0130650947246877	0.876890752468725
Zotu371	creatinine	0.48633287739213	0.0192653134275541	0.800649214502288
Zotu202	creatinine	0.0917878410155817	0.0466383704512408	0.406828901606164
Zotu68	creatinine	0.768932876664099	0.00813042649911748	0.934981127578673
Zotu74	creatinine	0.347877214619156	-0.0259759778834081	0.717370952381334
Zotu62	creatinine	0.00619315766102159	0.0756524470264797	0.0900751517389392
Zotu49	creatinine	0.29103624217641	0.0292160509347965	0.664544971115657
Zotu304	creatinine	0.240957797690561	0.0324448415209649	0.617191311580767
Zotu180	creatinine	0.109577290341928	0.0442633900728902	0.444437645167596
Zotu101	creatinine	0.657696400009444	0.0122628921429518	0.888890201900948
Zotu54	creatinine	0.468249292448131	0.0200726049158934	0.792847983603125
Zotu71	creatinine	0.0326933700798963	0.0590607132136388	0.246581087724102
Zotu280	creatinine	0.899918288503348	0.0034807155937885	0.974785517140505
Zotu79	creatinine	0.0944396203083355	0.0462622578903752	0.411301155637937
Zotu18	creatinine	0.106434668567697	0.0446594560810388	0.438061416829137
Zotu81	creatinine	0.426869691774982	0.0219879910705723	0.773377041655855
Zotu67	creatinine	0.258020108011735	-0.0312967809737869	0.632124689145658
Zotu36	creatinine	0.597618421484869	0.0146076769121514	0.855831120183308
Zotu174	creatinine	0.0886196676286587	0.047099337446346	0.399173807231697
Zotu30	creatinine	0.48655511303144	0.0192554948943708	0.800649214502288
Zotu76	creatinine	0.471094833297086	-0.0199444545576111	0.792847983603125
Zotu157	creatinine	0.12322831915921	0.0426401843756443	0.467537104691445
Zotu230	creatinine	0.589871426274274	-0.0149174352788005	0.849096384148677
Zotu324	creatinine	0.217609927886766	-0.0341126891017451	0.584484147049936
Zotu265	creatinine	0.347522319321776	0.0259951001604872	0.717370952381334
Zotu47	creatinine	0.851676537187306	0.0051749139512278	0.964504802949681
Zotu209	creatinine	0.708767433672286	0.010337237014463	0.90876616495605
Zotu69	creatinine	0.136176668133679	-0.0412254951518191	0.488887721438337
Zotu29	creatinine	0.942090348065682	-0.00201049883795166	0.984483757459503
Zotu330	creatinine	0.504491618061456	0.0184708219603555	0.808284565026653
Zotu274	creatinine	0.454991194770772	-0.0206754714331708	0.786367050638141
Zotu332	creatinine	0.970355313151399	0.00102853290946298	0.994370271534327
Zotu275	creatinine	0.890703688258562	-0.00380312383470273	0.970460208421138
Zotu103	creatinine	0.168265902182897	0.0381187793378616	0.537364740250267
Zotu159	creatinine	0.553826134422219	0.0163844131520362	0.829481025780655
Zotu341	creatinine	0.778185681076784	-0.00779592070994462	0.934981127578673
Zotu256	creatinine	0.572872548199257	-0.0156037941836607	0.841711608083312
Zotu181	creatinine	0.669901837742765	-0.0117976137875629	0.892157494618104
Zotu33	creatinine	0.188739734875428	-0.0363636803352213	0.549347625893012
Zotu109	creatinine	0.0427564486247242	0.0560308350632443	0.289244184166511
Zotu306	creatinine	0.0675532621919938	0.0505596437898365	0.349426717130056
Zotu281	creatinine	0.938971482191958	-0.00211898531792531	0.984483757459503
Zotu323	creatinine	0.855937644511038	-0.00502457939208286	0.965359222083056
Zotu318	creatinine	0.726326830564747	0.0096869937955611	0.915560768297899
Zotu120	creatinine	0.476271283784009	-0.019712418648613	0.795365973818568
Zotu118	creatinine	0.040776881443836	0.0565750477760655	0.281656886816376
Zotu295	creatinine	0.65535626471983	-0.0123524922909366	0.888344604065085
Zotu135	creatinine	0.406458507518661	0.0229724129729539	0.760876896366889
Zotu114	creatinine	0.962685523180591	-0.00129481303086338	0.994010287514658
Zotu53	creatinine	0.333783216586831	0.0267451749644649	0.703521481121008
Zotu319	creatinine	0.783442611139073	0.00760638172911576	0.936618169465967
Zotu222	creatinine	0.799784087562018	0.00701941469348156	0.941026298227742
Zotu8	creatinine	0.741106670977772	-0.00914380529892669	0.923772014082297
Zotu21	creatinine	0.744956721067011	-0.00900289245622255	0.926024364274591
Zotu23	creatinine	0.117800892024625	0.0432677768658917	0.459644250069649
Zotu151	creatinine	0.505983039447215	-0.0184062480790919	0.808284565026653
Zotu110	creatinine	0.876379755335273	0.0043053436838655	0.970460208421138
Zotu189	creatinine	0.449150304624041	0.0209441914412988	0.785461849929615
Zotu149	creatinine	0.271197193063144	-0.0304456894968941	0.646591156867957
Zotu232	creatinine	0.25397534680863	-0.0315640370498784	0.627869167766237
Zotu158	creatinine	0.724464416155934	0.00975570207829069	0.914758367557967
Zotu366	creatinine	0.210921602527296	0.0346139329962168	0.574606860078118
Zotu387	creatinine	0.610143589451173	-0.0141106853916909	0.861599860809128
Zotu15	creatinine	0.72818212970152	-0.00961860725613626	0.915560768297899
Zotu31	creatinine	0.837450990766433	0.00567793279626404	0.95791712697763
Zotu111	creatinine	0.472456897990167	0.0198832643434358	0.793422223389786
Zotu45	creatinine	0.861155313610381	0.00484069773102921	0.967717434050715
Zotu43	creatinine	0.656509455580065	0.0123083222975827	0.888881040161337
Zotu229	creatinine	0.866776574589942	-0.00464283096099572	0.968823090137764
Zotu143	creatinine	0.22439278865172	-0.0336155367096321	0.593212846128222
Zotu58	creatinine	0.28602049370355	0.029521433592501	0.659569777115684
Zotu212	creatinine	0.550668278034571	0.0165150891952608	0.827828845834724
Zotu52	creatinine	0.412013411234593	-0.0227016659820059	0.765728834407383
Zotu204	creatinine	0.329739536461676	0.0269697035296855	0.700430907562998
Zotu167	creatinine	0.871452817506066	0.0044784094074911	0.96935409739808
Zotu107	creatinine	0.839867718182912	-0.00559234907720025	0.958189621502348
Zotu195	creatinine	0.937061864676045	-0.00218542531035641	0.984177231935675
Zotu273	creatinine	0.244728573088743	0.0321863422251511	0.619250388011013
Zotu235	creatinine	0.937054159115756	0.00218569342977703	0.984177231935675
Zotu50	creatinine	0.0435808691434257	0.0558104516242666	0.291260085660068
Zotu25	creatinine	0.528555531781627	-0.0174407661325833	0.81627270387272
Zotu191	creatinine	0.620058189240131	0.0137204858364656	0.863746060001811
Zotu83	creatinine	0.867081758147278	-0.00463209545939386	0.968823090137764
Zotu34	creatinine	0.598302588547201	-0.0145804091670738	0.856134643280249
Zotu361	creatinine	0.618930307667977	-0.0137647362656457	0.862837868359894
Zotu128	creatinine	0.666016486163067	0.0119453583131046	0.891628207212727
Zotu24	creatinine	0.45962820081167	0.0204635176687776	0.789863438930386
Zotu102	creatinine	0.514925964490571	0.0180211213433049	0.812018190768994
Zotu240	creatinine	0.812660027375205	-0.00655915017125833	0.94718909008759
Zotu241	creatinine	0.534368807066969	-0.0171955601976441	0.818252235821296
Zotu138	creatinine	0.65673257214347	-0.0122997800128415	0.888881040161337
Zotu162	creatinine	0.123268202574251	0.0426356531574357	0.467537104691445
Zotu46	creatinine	0.196072526418531	0.0357693775522388	0.557521526487567
Zotu349	creatinine	0.970510108004951	0.00102315979627364	0.994370271534327
Zotu301	creatinine	0.257444690287759	0.031334623348814	0.632124689145658
Zotu179	creatinine	0.653663597194005	-0.0124173825531165	0.887659025255054
Zotu140	creatinine	0.113495027664705	0.0437820031027101	0.452731540497492
Zotu92	creatinine	0.980864126343563	-0.000663836873527646	0.994370271534327
Zotu99	creatinine	0.0970965799361518	0.0458937974577742	0.415179479774159
Zotu97	creatinine	0.040578420573545	-0.0566308327027209	0.281333370936279
Zotu214	creatinine	0.141234223299135	-0.0407011179137358	0.499137713140998
Zotu87	creatinine	0.717808724516517	-0.0100017391834338	0.913574740293749
Zotu186	creatinine	0.479431942373254	0.0195714200076943	0.797190161645854
Zotu59	creatinine	0.379065009808699	-0.02434122696391	0.744980881065768
Zotu321	creatinine	0.92033926300866	0.00276782359106314	0.981941517670479
Zotu10	creatinine	0.924884275699658	0.00260942399974578	0.981941517670479
Zotu227	creatinine	0.420951248907858	-0.0222705299536394	0.769727296288398
Zotu152	creatinine	0.414634875519521	-0.0225746470876785	0.766074635812774
Zotu289	creatinine	0.149097158045708	-0.0399137798726794	0.513903322313438
Zotu358	creatinine	0.384665434032764	0.0240566128365272	0.750634689347749
Zotu2	creatinine	0.871514614223089	0.00447623764018403	0.96935409739808
Zotu14	creatinine	0.974959598204896	-0.00086872837238154	0.994370271534327
Zotu4	creatinine	0.589651088948029	0.0149262724949043	0.849096384148677
Zotu51	creatinine	0.982833736016065	-0.000595498595598518	0.994370271534327
Zotu44	creatinine	0.00453792065592447	0.0784284589846488	0.0739708916292841
Zotu13	creatinine	0.33792232387267	0.0265171554843878	0.706635724545733
Zotu172	creatinine	0.190361346613367	0.036230811075136	0.551238855880196
Zotu27	creatinine	0.0746532382538414	0.0493058583927173	0.367921374372634
Zotu106	creatinine	0.0569966627713744	-0.0526412103614192	0.319538025240732
Zotu173	creatinine	0.636818491646278	0.0130669608358552	0.876890752468725
Zotu75	creatinine	0.53170143638422	0.0173079022348864	0.817433420998492
Zotu337	creatinine	0.00254228900696569	0.0833894779868781	0.0495609674153634
Zotu294	creatinine	0.499658380050898	0.0186807809162592	0.806287056308374
Zotu190	creatinine	0.407463290106243	0.02292327740793	0.762364236287532
Zotu84	creatinine	0.248423434368857	0.0319357417274689	0.622948390747908
Zotu276	creatinine	0.117554203807795	0.0432968356486991	0.459322783412785
Zotu56	creatinine	0.709417247563519	0.0103130740922762	0.909277815364199
Zotu271	creatinine	0.623774516744275	0.0135749291653962	0.867589719108071
Zotu226	creatinine	0.149950225693969	-0.0398302821227081	0.514885907543875
Zotu279	creatinine	0.157071799387026	-0.0391469583296894	0.525859832947027
Zotu141	creatinine	0.673856735850084	0.0116475687973922	0.893090442702917
Zotu283	creatinine	0.260083706479373	0.0311615469004116	0.632770669696304
Zotu22	creatinine	0.570665031449467	0.0156936249143472	0.841150977250312
Zotu9	creatinine	0.47122102951777	-0.0199387811506706	0.792847983603125
Zotu133	creatinine	0.305136592082749	0.0283760167028103	0.679205207422988
Zotu136	creatinine	0.884641948201929	0.00401549586539208	0.970460208421138
Zotu112	creatinine	0.278730429966133	0.0299718045081031	0.652981346881603
Zotu165	creatinine	0.0016372467764165	0.0869933086562296	0.037337464221926
Zotu139	creatinine	0.332499870011306	-0.026816242698096	0.703521481121008
Zotu246	creatinine	0.470069971247123	-0.0199905603731819	0.792847983603125
Zotu377	creatinine	0.164047487961011	0.0385000129796612	0.535964296836626
Zotu259	creatinine	0.181082124404024	-0.03700275369906	0.546641062547362
Zotu287	creatinine	0.172758909251609	0.0377205308376291	0.539840330651548
Zotu254	creatinine	0.644665362961993	-0.0127634979132024	0.882763068768953
Zotu161	creatinine	0.929299772367785	0.00245561997529794	0.982626405977557
Zotu263	creatinine	0.477463212483828	0.019659186218842	0.796450473628844
Zotu379	creatinine	0.250634833242484	0.0317869997976825	0.625035698306222
Zotu89	creatinine	0.498093747710055	-0.0187489797720896	0.806287056308374
Zotu188	creatinine	0.592494575556174	-0.014812343190692	0.851857783888456
Zotu243	creatinine	0.0904486517915162	0.0468316362920163	0.403817719281122
Zotu39	creatinine	0.919469141615015	0.00279815862231276	0.981941517670479
Zotu115	creatinine	0.0923587733751986	0.0465566637389992	0.407479083250846
Zotu98	creatinine	0.541456146514364	0.0168984248933181	0.820934287439285
Zotu125	creatinine	0.205475388527656	-0.0350306388373651	0.568743327329222
Zotu35	creatinine	0.0408624663536784	0.0565510618126963	0.28168688782973
Zotu183	creatinine	0.34429371691387	0.0261696351785378	0.714192801790442
Zotu176	creatinine	0.597617748929024	0.0146077037240935	0.855831120183308
Zotu144	creatinine	0.936339725245694	0.00221055346245747	0.984177231935675
Zotu147	creatinine	0.00872900956528072	0.0724858869578386	0.110283584263791
Zotu208	creatinine	0.865056516586326	-0.0047033508766194	0.968823090137764
Zotu105	creatinine	0.174360418070638	0.0375804491651289	0.540559805527273
Zotu63	creatinine	0.475412239428695	0.0197508294368119	0.794786810220497
Zotu175	creatinine	0.413407416513662	0.0226340623512892	0.76588345607251
Zotu257	creatinine	0.507196507962695	-0.0183537824708639	0.809104504123507
Zotu164	creatinine	0.455532180848152	0.0206506811115397	0.786926959387994
Zotu426	creatinine	0.981737640130949	0.000633528654220095	0.994370271534327
Zotu255	creatinine	0.0399122798920902	0.0568197818208244	0.278311397862921
Zotu264	creatinine	0.124302627310433	0.0425185278697295	0.46876219021419
Zotu262	creatinine	0.892938138153516	0.00372489731254092	0.972310417100495
Zotu196	creatinine	0.937384270586403	0.00217420719379742	0.984177231935675
Zotu296	creatinine	0.00373435522243291	0.0801265128993567	0.0657319030900084
Zotu90	creatinine	0.272205607605848	0.0303817376526864	0.646800480457932
Zotu129	creatinine	0.408825933255502	0.0228567569796727	0.762945359744956
Zotu145	creatinine	0.847310029688771	-0.00532912551719499	0.962604024322394
Zotu82	creatinine	0.846649945925525	0.00535245190678944	0.962367618785566
Zotu211	creatinine	0.994798173383582	-0.000180439007692813	0.996732414695178
Zotu126	creatinine	0.341920793372478	0.0262985791703052	0.711305104284914
Zotu37	creatinine	0.252405980653306	0.0316685285504847	0.625788541308977
Zotu32	creatinine	0.377777167741169	0.0244070395568968	0.743850289451882
Zotu11	creatinine	0.777653796456605	0.00781511806046143	0.934981127578673
Zotu100	creatinine	0.636699693275556	-0.0130715671275016	0.876890752468725
Zotu168	creatinine	0.97797035640265	0.000764247596552042	0.994370271534327
Zotu198	creatinine	0.366127445195272	0.0250087746102191	0.737347940883647
Zotu40	creatinine	0.25801676235944	0.0312970008317118	0.632124689145658
Zotu182	creatinine	0.30328500563218	0.0284848302884771	0.676774693165796
Zotu130	creatinine	0.930277940181536	0.00242155808410163	0.982626405977557
Zotu194	creatinine	0.539191112701242	-0.0169931729341789	0.8207837844898
Zotu156	creatinine	0.191116192770823	-0.0361692454937719	0.551238855880196
Zotu60	creatinine	0.715267793291759	-0.0100958759120156	0.91226205363205
Zotu153	creatinine	0.774693050227026	0.00792204944779545	0.934981127578673
Zotu187	creatinine	0.965662588700991	-0.00119144226943528	0.994370271534327
Zotu237	creatinine	0.732272061337691	0.00946805820145482	0.917146174521455
Zotu80	creatinine	0.866551739252403	-0.00465074048390418	0.968823090137764
Zotu57	creatinine	0.616173978261613	0.0138730243372481	0.862837868359894
Zotu88	creatinine	0.877164109183881	0.00427780781936722	0.970460208421138
Zotu184	creatinine	0.172878687355719	-0.0377100205563406	0.539840330651548
Zotu238	creatinine	0.0564206758890108	0.0527637194870916	0.319538025240732
Zotu242	creatinine	0.555696442139433	0.0163071893965075	0.829507290271545
Zotu155	creatinine	0.124632190256423	0.0424813718804191	0.46876219021419
Zotu247	creatinine	0.321079157736209	0.0274566512966494	0.691581214813349
Zotu19	creatinine	0.927538200868718	0.00251697106112556	0.981941517670479
Zotu104	creatinine	0.798987614676473	0.00704794796222457	0.941026298227742
Zotu146	creatinine	0.0311391838749969	0.0595978958352512	0.240235490916465
Zotu342	creatinine	0.787918923053864	-0.00744526876926167	0.939892268475328
Zotu236	creatinine	0.890448867441869	-0.00381204684902115	0.970460208421138
Zotu127	creatinine	0.874861646512699	0.00435865118707434	0.970106523013776
Zotu185	creatinine	0.230237433393361	0.0331956885088741	0.602338335847278
Bacteroides_clarus	creatinine	0.702253412304751	-0.0105798958149063	0.904572246187221
Bacteroides_caccae	creatinine	0.0868793484673534	0.0473582228341256	0.39648063132694
Bacteroides_salyersiae	creatinine	0.881897964029804	-0.00411170783828948	0.970460208421138
Bacteroides_finegoldii	creatinine	0.00535529499423774	0.0769605587806062	0.081589494323975
Bacteroides_ovatus	creatinine	0.208467721129803	-0.0348007103470132	0.572165416513244
Bacteroides_eggerthii	creatinine	0.298536963387265	-0.0287658945147308	0.674031774123427
Bacteroides_uniformis	creatinine	0.216190484768287	0.0342181297451004	0.582830258564914
Bacteroides_intestinalis	creatinine	0.258184408335554	0.0312859864859125	0.632124689145658
Bacteroides_plebeius	creatinine	0.791096299091576	0.00733106062085186	0.940451398732747
Bacteroides_coprocola	creatinine	0.348002069839704	-0.0259692534483388	0.717370952381334
Odoribacter_splanchnicus	creatinine	0.0014503024940632	0.0879635738532022	0.0352661092610897
Alistipes_putredinis	creatinine	0.00855311050871875	0.0726769059578693	0.109588617330792
Alistipes_shahii	creatinine	0.373009721519733	0.024651880849424	0.741981381444036
Alistipes_finegoldii	creatinine	0.218427664863143	-0.0340521691861214	0.58567489922494
Alistipes_obesi	creatinine	0.301052615301576	0.0286166109837148	0.6763424926168
Alistipes_inops	creatinine	0.193998231506589	0.0359358153637865	0.553452075092755
Barnesiella_intestinihominis	creatinine	0.149013153525604	-0.0399220218636695	0.513903322313438
Parabacteroides_distasonis	creatinine	0.0706817483948722	0.0499944963126528	0.355961138444176
Prevotella_9_copri	creatinine	0.433883729012538	-0.0216560860397795	0.777687791102058
Bacteroides_coprophilus	creatinine	0.715076283304771	-0.0101029757142738	0.91226205363205
Bacteroides_vulgatus	creatinine	0.24585040799825	0.0321099764517684	0.619925994020622
Bacteroides_massiliensis	creatinine	0.817694168939354	-0.00637969784303342	0.949090607097983
Parabacteroides_merdae	creatinine	0.0767015402576262	0.0489623169790693	0.372814725166424
Parabacteroides_johnsonii	creatinine	0.173088631804056	-0.0376916114769204	0.539840330651548
Roseburia_inulinivorans	creatinine	0.722356721691871	0.00983353178370997	0.913957463860286
Roseburia_hominis	creatinine	0.121178185194195	0.04287466017137	0.463493775858809
Roseburia_intestinalis	creatinine	0.100046414320162	-0.0454940367640094	0.421333679819869
Lachnospiraceae_UCG.001_bacterium	creatinine	0.0690076164262043	-0.0502943074487967	0.351814722965132
Fusicatenibacter_saccharivorans	creatinine	0.141150327295181	0.0407096977351958	0.499137713140998
Coprococcus_3_comes	creatinine	0.0464112309195981	0.0550796599690203	0.299977046906351
Dorea_formicigenerans	creatinine	0.944029240123191	0.00194307216605266	0.984483757459503
Butyrivibrio_crossotus	creatinine	0.63686662216236	0.0130650947246877	0.876890752468725
Coprococcus_1_catus	creatinine	0.768932876664099	0.00813042649911748	0.934981127578673
Coprococcus_2_eutactus	creatinine	0.0164816025581187	0.0662972831882737	0.161519705069563
Lachnospira_pectinoschiza	creatinine	0.380374809818591	0.0242744330538437	0.745937836885998
Anaerostipes_hadrus	creatinine	0.208099022300197	0.0348289111476746	0.572165416513244
Intestinibacter_bartlettii	creatinine	0.136176668133679	-0.0412254951518191	0.488887721438337
Akkermansia_muciniphila	creatinine	0.858745724950795	0.00492558970198778	0.967458302477804
Bilophila_wadsworthia	creatinine	0.553826134422219	0.0163844131520362	0.829481025780655
Desulfovibrio_piger	creatinine	0.778185681076784	-0.00779592070994462	0.934981127578673
Sutterella_wadsworthensis	creatinine	0.0620746205895698	0.0516034112447794	0.327836902440735
Parasutterella_excrementihominis	creatinine	0.406458507518661	0.0229724129729539	0.760876896366889
Bifidobacterium_bifidum	creatinine	0.505983039447215	-0.0184062480790919	0.808284565026653
Senegalimassilia_anaerobia	creatinine	0.449150304624041	0.0209441914412988	0.785461849929615
Slackia_isoflavoniconvertens	creatinine	0.25397534680863	-0.0315640370498784	0.627869167766237
Collinsella_aerofaciens	creatinine	0.72818212970152	-0.00961860725613626	0.915560768297899
Dialister_succinatiphilus	creatinine	0.0594635925135914	-0.0521278635563005	0.323746225907331
Dialister_invisus	creatinine	0.861155313610381	0.00484069773102921	0.967717434050715
Mitsuokella_jalaludinii	creatinine	0.22439278865172	-0.0336155367096321	0.593212846128222
Megamonas_funiformis	creatinine	0.28602049370355	0.029521433592501	0.659569777115684
Mitsuokella_multacida	creatinine	0.481554396107018	0.0194770205220803	0.798042157351027
Phascolarctobacterium_succinatutens	creatinine	0.412013411234593	-0.0227016659820059	0.765728834407383
Acidaminococcus_intestini	creatinine	0.329739536461676	0.0269697035296855	0.700430907562998
Phascolarctobacterium_faecium	creatinine	0.839867718182912	-0.00559234907720025	0.958189621502348
Catenibacterium_mitsuokai	creatinine	0.528555531781627	-0.0174407661325833	0.81627270387272
Holdemanella_biformis	creatinine	0.867081758147278	-0.00463209545939386	0.968823090137764
Lactobacillus_ruminis	creatinine	0.717602641217526	0.0100093698621448	0.913574740293749
Turicibacter_sanguinis	creatinine	0.479501307928739	-0.0195683312719687	0.797190161645854
Faecalibacterium_CM04.06	creatinine	0.974959598204896	-0.00086872837238154	0.994370271534327
Faecalibacterium_prausnitzii	creatinine	0.391863629341974	0.0236944907470299	0.752817857654789
Ruminococcus_1_bicirculans	creatinine	0.0746532382538414	0.0493058583927173	0.367921374372634
Ruminococcus_1_callidus	creatinine	0.0569966627713744	-0.0526412103614192	0.319538025240732
Ruminococcus_2_bromii	creatinine	0.47122102951777	-0.0199387811506706	0.792847983603125
Butyricicoccus_faecihominis	creatinine	0.0016372467764165	0.0869933086562296	0.037337464221926
Flavonifractor_plautii	creatinine	0.644665362961993	-0.0127634979132024	0.882763068768953
Ruminococcaceae_UCG.002_bacterium	creatinine	0.919469141615015	0.00279815862231276	0.981941517670479
Blautia_obeum	creatinine	0.377777167741169	0.0244070395568968	0.743850289451882
Blautia_massiliensis	creatinine	0.777653796456605	0.00781511806046143	0.934981127578673
Blautia_stercoris	creatinine	0.97797035640265	0.000764247596552042	0.994370271534327
Blautia_faecis	creatinine	0.25801676235944	0.0312970008317118	0.632124689145658
Dorea_longicatena	creatinine	0.927538200868718	0.00251697106112556	0.981941517670479
Rikenellaceae_RC9_gut_group	creatinine	0.756026304214773	0.00859902417293376	0.9330671814441
Butyricimonas	creatinine	0.937089296518454	0.00218447080521898	0.984177231935675
Odoribacter	creatinine	0.00528558489916886	0.0770775500086021	0.0812098764592639
Alistipes	creatinine	0.00524800882343633	0.0771411908342818	0.0809756595480006
Barnesiella	creatinine	0.515536201815976	0.017994968975017	0.812018190768994
CAG.873	creatinine	0.426663999625662	0.0219977720670367	0.773377041655855
Prevotellaceae_NK3B31_group	creatinine	0.122541455252482	-0.0427184001730293	0.466789965409463
Prevotella_7	creatinine	0.301288461859117	0.0286026580490654	0.676453227678736
Prevotella_9	creatinine	0.339565110805196	-0.0264271531572721	0.708436761668378
Prevotella_2	creatinine	0.013738406893299	0.0681166075169307	0.143147883319259
Paraprevotella	creatinine	0.874032920179677	-0.00438775823137748	0.970077553893942
Alloprevotella	creatinine	0.287364460574306	-0.0294392549900791	0.659900908196601
Bacteroides	creatinine	0.213103119784138	0.0344492004241842	0.57881042122643
Parabacteroides	creatinine	0.0733043461349133	0.0495363177595221	0.364791439681678
Ruminococcaceae_UCG.014	creatinine	0.27093945518834	0.0304620608687175	0.646591156867957
Roseburia	creatinine	0.190602203676814	-0.0362111471968273	0.551238855880196
Agathobacter	creatinine	0.0702575847047859	-0.0500699022185096	0.354810587938097
Fusicatenibacter	creatinine	0.108541229869024	0.0443929614641019	0.444437645167596
Coprococcus_3	creatinine	0.0488210012704117	0.0544864403884971	0.302933595764662
Blautia	creatinine	0.585867179874489	-0.0150782747568456	0.846694618336763
Butyrivibrio	creatinine	0.640486999441489	0.0129248950796424	0.879699189384409
Lachnospiraceae_UCG.010	creatinine	0.359176217852123	0.0253735135452618	0.730341501886249
Tyzzerella	creatinine	0.522623955295261	0.0176923801216755	0.814770185570714
Coprococcus_1	creatinine	0.769323367522094	0.00811628588087367	0.934981127578673
Coprococcus_2	creatinine	0.0144420191593261	0.0676214070341999	0.147928704722363
Lachnospiraceae_UCG.008	creatinine	0.217317018348445	0.0341344067748158	0.584305384786183
Lachnospira	creatinine	0.215861898570291	0.0342426090482036	0.582575483270471
Anaerostipes	creatinine	0.143502446038108	0.0404706210102121	0.50365680257526
Lachnospiraceae_ND3007_group	creatinine	0.59570491430191	0.014684015873592	0.854552606933964
Tyzzerella_3	creatinine	0.666520971560755	-0.0119261556001993	0.891628207212727
Peptococcus	creatinine	0.682168377822835	-0.0113333381988071	0.895206368026208
Mogibacterium	creatinine	0.521188644758537	0.0177534845376361	0.814770185570714
Family_XIII_AD3011_group	creatinine	0.044226322900131	0.0556403513014332	0.294383941035131
Romboutsia	creatinine	0.777143998049333	0.00783352177749319	0.934981127578673
Terrisporobacter	creatinine	0.65955840946792	0.0121916903496104	0.890698997982822
Intestinibacter	creatinine	0.134675703618898	-0.0413840019909047	0.484939524649577
Akkermansia	creatinine	0.728538154664739	0.00960549085407924	0.915560768297899
Methanobrevibacter	creatinine	0.1690935379552	0.0380448266392646	0.537364740250267
Bilophila	creatinine	0.553717525078778	0.0163889014711375	0.829481025780655
Desulfovibrio	creatinine	0.518110891386253	0.0178848040674703	0.813184326000939
Succinivibrio	creatinine	0.1967730683984	-0.0357134585658731	0.557679070574471
Haemophilus	creatinine	0.0413002688301549	0.0564290245772042	0.282556178826682
Sutterella	creatinine	0.226729729864016	0.0334467394471829	0.59660522531707
Parasutterella	creatinine	0.585235270642581	0.0151037032026977	0.846455162086158
Klebsiella	creatinine	0.9048203588405	-0.00330939264639697	0.976161446342057
Escherichia.Shigella	creatinine	0.333783216586831	0.0267451749644649	0.703521481121008
Bifidobacterium	creatinine	0.802325475004649	-0.00692842032450955	0.941870929201131
Senegalimassilia	creatinine	0.677451952231072	0.0115114660170941	0.894552359355378
Enterorhabdus	creatinine	0.232392373567197	-0.0330428014528448	0.605790615783362
Slackia	creatinine	0.266166309217807	-0.030767196856555	0.642701295769221
Libanicoccus	creatinine	0.582793637074439	0.0152020762181254	0.845617284961476
Collinsella	creatinine	0.76234639460917	-0.00836926191662261	0.934981127578673
Olsenella	creatinine	0.186326042595578	-0.0365630163996799	0.547829688226257
Coriobacteriaceae_UCG.003	creatinine	0.500431321210413	-0.0186471319289706	0.806339895062656
Dialister	creatinine	0.991824549350797	0.000283589911196006	0.996220447630468
Megasphaera	creatinine	0.239496420401743	0.0325457884828305	0.615374471318444
Veillonella	creatinine	0.180208880121223	0.0370768940812515	0.546641062547362
Mitsuokella	creatinine	0.608073858356023	-0.0141924939893122	0.860271482793187
Megamonas	creatinine	0.239632860866421	0.0325363453168361	0.615374471318444
Phascolarctobacterium	creatinine	0.204031645855363	-0.0351424446357661	0.566925613447709
Acidaminococcus	creatinine	0.671088583031044	-0.0117525536377325	0.892157494618104
Erysipelatoclostridium	creatinine	0.227898024565354	0.033362818068527	0.598786822600632
Erysipelotrichaceae_UCG.003	creatinine	0.0405617272505267	0.0566355355173587	0.281333370936279
Catenibacterium	creatinine	0.525003118899585	-0.0175912830129343	0.814923505620674
Solobacterium	creatinine	0.701515022476448	0.0106074531289582	0.904572246187221
Holdemanella	creatinine	0.511729407424308	-0.0181583770371117	0.812018190768994
Anaeroplasma	creatinine	0.618930307667977	-0.0137647362656457	0.862837868359894
Streptococcus	creatinine	0.546030814805886	0.0167076632879312	0.822904295297649
Lactobacillus	creatinine	0.177348150147934	0.0373216603003408	0.54358782116349
Turicibacter	creatinine	0.479501307928739	-0.0195683312719687	0.797190161645854
Christensenellaceae_R.7_group	creatinine	0.0918899256523575	0.0466237311308746	0.406828901606164
Ruminococcaceae_UCG.013	creatinine	0.0212818764064899	0.0636728605881381	0.192842538647371
Clostridium_sensu_stricto_1	creatinine	0.313934142906312	-0.0278648845641059	0.685325227079041
Subdoligranulum	creatinine	0.730479123741264	0.0095340209413172	0.915560768297899
Fournierella	creatinine	0.366442537131263	0.0249923442521232	0.737347940883647
Faecalibacterium	creatinine	0.664453133161667	0.0120049022740372	0.891628207212727
Negativibacillus	creatinine	0.974751002640939	0.000875967596738439	0.994370271534327
Ruminococcus_1	creatinine	0.00926327454882591	0.0719260536075717	0.113475113223117
Ruminiclostridium_6	creatinine	0.0925937087908251	0.0465231595361978	0.407787483606917
Ruminococcus_2	creatinine	0.487950828451192	0.0191938864138994	0.800649214502288
CAG.352	creatinine	0.275688953048509	0.0301620674113676	0.649122171268762
Ruminiclostridium_5	creatinine	0.265190600731047	0.0308300333239729	0.641765212361601
Butyricicoccus	creatinine	0.4080752383856	0.0228933874549186	0.762556721973196
Ruminococcaceae_UCG.008	creatinine	0.55407816898607	-0.0163739993937391	0.829507290271545
Ruminococcaceae_UCG.010	creatinine	0.0961703396969743	0.0460213204166123	0.412678877800271
Flavonifractor	creatinine	0.326886256708218	0.0271292077730158	0.697639533151265
Ruminococcaceae_NK4A214_group	creatinine	0.396946497006713	0.0234412090551414	0.754318576316787
Ruminococcaceae_UCG.002	creatinine	0.0751277264765106	0.0492255995253471	0.369123490791094
Ruminococcaceae_UCG.003	creatinine	0.000812858087029527	0.0924728652555609	0.0243588712691658
Oscillibacter	creatinine	0.0845191465949114	0.0477160871872233	0.392402593537963
Ruminococcaceae_UCG.005	creatinine	0.0840294017043606	0.0477913536709814	0.391633175552714
Ruminiclostridium_9	creatinine	0.000841106443605188	0.0922122210043821	0.0247678533920224
Ruminococcaceae_UCG.004	creatinine	0.532030577373536	0.0172940243736748	0.817433420998492
Intestinimonas	creatinine	0.332697494929497	0.0268052873385692	0.703521481121008
Lachnospiraceae_UCG.003	creatinine	0.936328784139941	-0.00221093419203475	0.984177231935675
CAG.56	creatinine	0.271938330640392	0.0303986720752932	0.646642417505077
Marvinbryantia	creatinine	0.865457593302916	-0.00468923707031765	0.968823090137764
Lachnospiraceae_FCS020_group	creatinine	0.233950630300172	0.0329328724903881	0.608977017565272
Lachnoclostridium	creatinine	0.742899768684971	-0.00907814821520382	0.924747370709771
Lachnospiraceae_UCG.004	creatinine	0.541537637018547	-0.0168950197766762	0.820934287439285
Lachnospiraceae_NK4A136_group	creatinine	0.404475994963573	0.0230695740886003	0.758340205655592
Lachnospiraceae_AC2044_group	creatinine	0.0570723047497228	0.0526251982696195	0.319538025240732
Dorea	creatinine	0.683505149613062	-0.0112829371101178	0.89633932491138
Lachnospiraceae_UCG.001	creatinine	0.540780332067765	0.0169266739554752	0.820934287439285
Bacteroidales_Marinifilaceae	creatinine	0.0266900085607818	0.0612741462786738	0.216990966460526
Bacteroidales_Rikenellaceae	creatinine	0.00514323300839025	0.077320841570878	0.0809756595480006
Bacteroidales_Barnesiellaceae	creatinine	0.313434959616213	0.0278936323283855	0.685325227079041
Bacteroidales_Muribaculaceae	creatinine	0.190946767853646	0.0361830482815457	0.551238855880196
Bacteroidales_Prevotellaceae	creatinine	0.25053392378466	-0.031793767131859	0.625035698306222
Bacteroidales_Bacteroidaceae	creatinine	0.213103119784138	0.0344492004241842	0.57881042122643
Bacteroidales_Tannerellaceae	creatinine	0.0738977406449004	0.0494345128155104	0.366557055510819
Clostridiales_Lachnospiraceae	creatinine	0.93755148801849	-0.00216838900236984	0.984177231935675
Clostridiales_Peptococcaceae	creatinine	0.272515765365432	0.0303621005863198	0.647113402236448
Clostridiales_Family_XIII	creatinine	0.020529868793947	0.0640474019691988	0.186569684829203
Clostridiales_Peptostreptococcaceae	creatinine	0.584290662774722	-0.0151417386237077	0.846455162086158
Victivallales_vadinBE97	creatinine	0.185114044117655	0.0366638293018352	0.547829688226257
Verrucomicrobiales_Akkermansiaceae	creatinine	0.728538154664739	0.00960549085407924	0.915560768297899
Methanobacteriales_Methanobacteriaceae	creatinine	0.153676481327781	0.0394697419377925	0.519556195981133
Desulfovibrionales_Desulfovibrionaceae	creatinine	0.230550291691364	0.0331734292345737	0.602683171320873
Aeromonadales_Succinivibrionaceae	creatinine	0.178609395306093	-0.0372133883159037	0.545041094070493
Pasteurellales_Pasteurellaceae	creatinine	0.0537939645616722	0.0533359614041451	0.316112422785602
Betaproteobacteriales_Burkholderiaceae	creatinine	0.259689813713192	0.0311873024519569	0.632770669696304
Enterobacteriales_Enterobacteriaceae	creatinine	0.69048015039625	0.0110205554450933	0.900557916863322
Bifidobacteriales_Bifidobacteriaceae	creatinine	0.806109590059856	-0.00679306827858918	0.94410759793835
Coriobacteriales_Eggerthellaceae	creatinine	0.927008304921772	-0.00253542840204145	0.981941517670479
Coriobacteriales_Coriobacteriaceae	creatinine	0.699413470617203	-0.0106859424081522	0.903159987342585
Coriobacteriales_Atopobiaceae	creatinine	0.952495227974713	0.0016487896523621	0.988479592626305
Selenomonadales_Veillonellaceae	creatinine	0.60806247101108	0.0141929444299389	0.860271482793187
Selenomonadales_Acidaminococcaceae	creatinine	0.0852616087218043	-0.0476026512227449	0.394334940338345
Erysipelotrichales_Erysipelotrichaceae	creatinine	0.771528950172997	-0.00803645600457652	0.934981127578673
Anaeroplasmatales_Anaeroplasmataceae	creatinine	0.618930307667977	-0.0137647362656457	0.862837868359894
Lactobacillales_Streptococcaceae	creatinine	0.598941464649078	0.014554959271668	0.856435122273233
Lactobacillales_Lactobacillaceae	creatinine	0.173892307281028	0.0376212944776671	0.539840330651548
Clostridiales_Christensenellaceae	creatinine	0.0516231532053586	0.0538267432788239	0.308804676248444
Clostridiales_Clostridiales_vadinBB60_group	creatinine	0.033601326758149	0.0587569231852928	0.250947821888992
Clostridiales_Clostridiaceae_1	creatinine	0.230974348414111	-0.0331432926116953	0.602961114002568
Clostridiales_Ruminococcaceae	creatinine	0.0340980556889284	0.0585936813572389	0.253879979318387
Bacteroidetes	creatinine	0.316040419122789	-0.027743914443908	0.68702791351273
Lentisphaerae	creatinine	0.181136734975543	0.03699812595786	0.546641062547362
Verrucomicrobia	creatinine	0.710356144198288	0.0102781756684875	0.910159497831446
Euryarchaeota	creatinine	0.142775125497777	0.0405442251535623	0.502623888402854
Proteobacteria	creatinine	0.994376456330935	-0.000195067603282161	0.996732414695178
Cyanobacteria	creatinine	0.0115529876831999	0.0698120982099774	0.130096687389077
Actinobacteria	creatinine	0.551380609861819	-0.0164855799718268	0.828324996012461
Tenericutes	creatinine	0.0581884340242438	0.0523909584189839	0.320501600858083
Firmicutes	creatinine	0.158149338468057	0.039045625275858	0.526100459894656
Zotu55	creatinine kinase	0.000188265817935577	-0.103076023111401	0.00842571141854687
Zotu244	creatinine kinase	0.0181697195872487	-0.065306061777385	0.171125722658088
Zotu78	creatinine kinase	0.00714704407183224	-0.0743444264329563	0.0974254955055026
Zotu65	creatinine kinase	0.00243868928313826	-0.0837359526269877	0.0483269124683437
Zotu315	creatinine kinase	5,94E+09	-0.110784746023369	0.00365019473111068
Zotu85	creatinine kinase	0.444891217406523	-0.0211413879127808	0.784296662559897
Zotu278	creatinine kinase	3,61E+09	-0.113956437897721	0.0025196540170022
Zotu77	creatinine kinase	0.351384614692563	-0.0257876561647489	0.722362679861089
Zotu94	creatinine kinase	0.013932959405832	-0.0679774857119563	0.143525314788485
Zotu96	creatinine kinase	0.160834199761333	-0.0387953894205879	0.531217842944424
Zotu216	creatinine kinase	0.774423432473829	-0.007931792907541	0.934981127578673
Zotu170	creatinine kinase	2,74E+04	-0.17339841692749	1,37E+07
Zotu250	creatinine kinase	2,15E+08	-0.130593564328474	0.000288612293290677
Zotu26	creatinine kinase	0.0714123844951779	-0.0498654718850592	0.358201948072809
Zotu41	creatinine kinase	0.077669036809354	-0.0488026411393098	0.37518731307992
Zotu121	creatinine kinase	0.00162987628860273	-0.0870295852138403	0.037337464221926
Zotu122	creatinine kinase	4,97E+03	-0.180387882681688	5,97E+06
Zotu137	creatinine kinase	0.0350129513230191	-0.0582982566548165	0.257519191678027
Zotu117	creatinine kinase	0.000151490703249325	-0.104568064788077	0.00722770118397437
Zotu206	creatinine kinase	5,69E+09	0.1110578149285	0.00355943735668737
Zotu207	creatinine kinase	0.470817577179873	-0.0199569221106702	0.792847983603125
Zotu61	creatinine kinase	0.588905191807645	-0.0149561999846346	0.848379112234613
Zotu113	creatinine kinase	0.00210926485954313	-0.0849349129649773	0.0449733293054432
Zotu178	creatinine kinase	0.00983498184287936	-0.0713580050782569	0.117695195255051
Zotu217	creatinine kinase	0.0012030930624895	-0.0894409547599581	0.03072123552526
Zotu205	creatinine kinase	0.574225512511811	0.0155488189776556	0.841711608083312
Zotu218	creatinine kinase	0.873676005730573	-0.00440029549548595	0.969978321120348
Zotu329	creatinine kinase	4,91E+07	-0.138537926674454	8,47E+09
Zotu272	creatinine kinase	0.648690223804411	-0.0126084390898661	0.884932562646649
Zotu268	creatinine kinase	0.000178017497505496	-0.103462174063375	0.00827553135839652
Zotu197	creatinine kinase	0.426146190909714	-0.0220224068794038	0.773377041655855
Zotu298	creatinine kinase	0.00308194222340024	-0.0817699455256947	0.0585084947751271
Zotu239	creatinine kinase	0.000767748792294776	-0.092907025670992	0.0231988093405071
Zotu313	creatinine kinase	0.68217960944636	0.0113329145701225	0.895206368026208
Zotu154	creatinine kinase	0.333936815542095	-0.0267366809412195	0.703521481121008
Zotu210	creatinine kinase	1,69E+09	0.118668593816114	0.00142146481689035
Zotu233	creatinine kinase	0.874657505691471	0.00436582070038187	0.970106523013776
Zotu285	creatinine kinase	0.00198155741166218	0.0854464151084822	0.0435462253011337
Zotu166	creatinine kinase	1,30E+00	0.210881077577528	4,70E+03
Zotu91	creatinine kinase	0.970956578398844	-0.00100766249376146	0.994370271534327
Zotu48	creatinine kinase	4,56E+09	0.112479963234607	0.00300715661734449
Zotu95	creatinine kinase	9,37E+05	0.157915592864027	2,83E+08
Zotu1	creatinine kinase	8,51E+09	0.108433392328364	0.00506045335785314
Zotu193	creatinine kinase	0.918910542694966	-0.00281763481702702	0.981941517670479
Zotu86	creatinine kinase	0.0129149891679583	0.0687253780238502	0.139374258104217
Zotu123	creatinine kinase	4,51E+05	0.161244847797104	1,63E+08
Zotu5	creatinine kinase	0.00391615019182184	0.0797152069833398	0.067942395194
Zotu20	creatinine kinase	0.0189709457586812	0.0648635467608072	0.17514697341099
Zotu108	creatinine kinase	0.00393547403280267	0.0796725116467993	0.0679525182997261
Zotu261	creatinine kinase	0.00127103985582562	0.0890088588640658	0.0318928581146039
Zotu134	creatinine kinase	5,82E+06	0.149285890466986	1,49E+08
Zotu219	creatinine kinase	5,18E-01	0.206086196093096	9,40E+03
Zotu124	creatinine kinase	3,34E+08	0.128125970139851	0.000403967872732721
Zotu286	creatinine kinase	1,48E+09	-0.119443083574534	0.00134050065199796
Zotu177	creatinine kinase	0.00151689171809774	0.0876054252935185	0.0357159049988468
Zotu297	creatinine kinase	0.00454923023533656	0.0784065697151489	0.0739708916292841
Zotu169	creatinine kinase	0.0798203898082015	-0.0484532976213995	0.37958229827761
Zotu213	creatinine kinase	0.0414565996553713	-0.0563857125659963	0.283091582580746
Zotu260	creatinine kinase	0.190442833296292	-0.036224156351116	0.551238855880196
Zotu300	creatinine kinase	0.247792304338202	-0.0319783619905716	0.622586287916118
Zotu116	creatinine kinase	0.166941493715928	0.0382376903009092	0.537364740250267
Zotu93	creatinine kinase	0.00231041266685946	0.0841841035137871	0.0467878450082401
Zotu66	creatinine kinase	2,49E+08	0.129766072722985	0.000315552690203179
Zotu160	creatinine kinase	0.0203427104933937	0.0641424717533643	0.185705941595693
Zotu221	creatinine kinase	0.000853828371208716	-0.0920974766171311	0.0247678533920224
Zotu17	creatinine kinase	0.0227050625299492	-0.0629944862796241	0.199255137489889
Zotu7	creatinine kinase	0.316735694680817	-0.027704098709945	0.68730318905604
Zotu70	creatinine kinase	0.128399347038882	-0.042061990207453	0.472696915771894
Zotu73	creatinine kinase	0.282630648865824	-0.0297298749924839	0.658200855997096
Zotu345	creatinine kinase	1,15E+09	-0.120951287489885	0.0011002172850734
Zotu200	creatinine kinase	0.0124432516608888	-0.0690897737660344	0.136716487222837
Zotu148	creatinine kinase	0.153758057639948	0.039461923575487	0.519556195981133
Zotu290	creatinine kinase	0.0111419864708142	-0.0701623533339178	0.126648410480164
Zotu307	creatinine kinase	0.0686422973199167	-0.0503605222209145	0.351814722965132
Zotu249	creatinine kinase	0.0270492833320459	0.0611301929617397	0.218904955373416
Zotu305	creatinine kinase	0.238959249125109	-0.0325830034584134	0.614977072292429
Zotu199	creatinine kinase	0.689433706162168	0.0110598563897687	0.900557916863322
Zotu215	creatinine kinase	1,18E+04	0.176877866997613	8,56E+06
Zotu224	creatinine kinase	0.192524554600206	0.036054855024156	0.553452075092755
Zotu42	creatinine kinase	0.1292553058013	0.0419680358000772	0.472936164314343
Zotu131	creatinine kinase	0.942976947657557	0.00197966510457968	0.984483757459503
Zotu28	creatinine kinase	0.301007580953168	0.0286192760907558	0.6763424926168
Zotu16	creatinine kinase	0.860609385455752	0.0048599272558765	0.967717434050715
Zotu3	creatinine kinase	0.0119961854878858	0.0694465710038381	0.133840518704843
Zotu119	creatinine kinase	0.00998155397204902	0.0712171136851064	0.118278152623038
Zotu365	creatinine kinase	0.897169636687152	0.00357683640608289	0.974281329268027
Zotu220	creatinine kinase	0.0874915092330511	-0.0472666868639239	0.39648063132694
Zotu132	creatinine kinase	0.0391128595066778	-0.057050096403142	0.275384909847017
Zotu12	creatinine kinase	0.71238865143349	0.0102026839644161	0.910301301171607
Zotu282	creatinine kinase	2,35E+09	-0.116648319344086	0.00173588175480315
Zotu38	creatinine kinase	0.529023953144206	0.0174209574697875	0.81627270387272
Zotu6	creatinine kinase	0.149078189654363	0.0399156406214586	0.513903322313438
Zotu72	creatinine kinase	0.885574105587189	-0.00398282283279461	0.970460208421138
Zotu308	creatinine kinase	0.0156007689264225	0.0668503867410828	0.15583577996476
Zotu64	creatinine kinase	0.24810733205703	-0.0319570786709623	0.622586287916118
Zotu371	creatinine kinase	0.91338458093187	-0.00301038050612656	0.97986168356774
Zotu202	creatinine kinase	0.605225654174769	0.0143052757424043	0.860271482793187
Zotu68	creatinine kinase	0.255447012994145	-0.0314664576679358	0.629674282200387
Zotu74	creatinine kinase	0.0327097361266666	-0.0590551738664087	0.246581087724102
Zotu62	creatinine kinase	0.308897312315098	-0.0281563464614915	0.68262240703158
Zotu49	creatinine kinase	0.534306852808374	0.0171981663184126	0.818252235821296
Zotu304	creatinine kinase	0.122554894393218	-0.0427168665299433	0.466789965409463
Zotu180	creatinine kinase	0.000131739069208366	-0.105516955504837	0.006795149312011
Zotu101	creatinine kinase	0.413104317616209	0.0226487499331511	0.765805856685263
Zotu54	creatinine kinase	0.860046476239712	0.00487975736822599	0.967717434050715
Zotu71	creatinine kinase	0.161822828857807	-0.0387040411339806	0.532557806891964
Zotu280	creatinine kinase	0.000136802509590955	-0.105261555669525	0.006795149312011
Zotu79	creatinine kinase	0.43912765323905	-0.0214099631364217	0.780984051969478
Zotu18	creatinine kinase	0.0384741508822506	0.0572369970888719	0.273543668821648
Zotu81	creatinine kinase	0.238570292613113	0.0326099869969052	0.614822943152202
Zotu67	creatinine kinase	0.114640641591209	-0.0436437124679397	0.454302695529753
Zotu36	creatinine kinase	0.754021280544933	-0.00867203845355861	0.931861337169709
Zotu174	creatinine kinase	0.498660838077442	-0.0187242484367311	0.806287056308374
Zotu30	creatinine kinase	0.912482374714357	-0.00304186308849646	0.979473383870414
Zotu76	creatinine kinase	0.917875887068145	0.00285371296626644	0.981941517670479
Zotu157	creatinine kinase	0.84006751427357	-0.00558527608688414	0.958189621502348
Zotu230	creatinine kinase	0.00208718716653753	-0.0850212742303609	0.0447818974311543
Zotu324	creatinine kinase	0.00889051870097151	-0.072313496895153	0.111934100033759
Zotu265	creatinine kinase	0.0106771942179979	0.0705725385107565	0.122130934493566
Zotu47	creatinine kinase	0.000228473427823655	0.101730353188833	0.0097464076386891
Zotu209	creatinine kinase	0.182882950907056	-0.0368506924508462	0.547214177163274
Zotu69	creatinine kinase	0.228054220080384	-0.0333516214015217	0.598786822600632
Zotu29	creatinine kinase	0.000119116694625707	-0.106196246781769	0.00664487899558175
Zotu330	creatinine kinase	0.000821224562568089	-0.0923948049674399	0.0244078710153434
Zotu274	creatinine kinase	0.580731977677494	-0.0152852897615108	0.845617284961476
Zotu332	creatinine kinase	0.0688387529337762	0.0503248784251365	0.351814722965132
Zotu275	creatinine kinase	0.000243565914932234	-0.101282073604712	0.0101513793970607
Zotu103	creatinine kinase	0.724173274647741	0.00976644830466938	0.914758367557967
Zotu159	creatinine kinase	0.00832128890114887	-0.0729340861061337	0.108146930306687
Zotu341	creatinine kinase	8,46E+07	-0.135659418024168	0.000133413629219735
Zotu256	creatinine kinase	0.789686054421006	-0.00738173519135015	0.939892268475328
Zotu181	creatinine kinase	0.0473526594204971	-0.0548448946043203	0.302130306988274
Zotu33	creatinine kinase	0.44728001876744	0.0210306545920623	0.785309385056201
Zotu109	creatinine kinase	0.18520030229498	0.036656638338974	0.547829688226257
Zotu306	creatinine kinase	0.590181674098458	0.0149049945376835	0.849205853286115
Zotu281	creatinine kinase	0.310185201265466	0.0280815250559717	0.682801860076304
Zotu323	creatinine kinase	0.00027934610390953	0.100315422657529	0.0111308678327028
Zotu318	creatinine kinase	0.675113321414422	-0.0115999668754543	0.893090442702917
Zotu120	creatinine kinase	0.862042550023208	0.00480945109374947	0.967717434050715
Zotu118	creatinine kinase	0.821248400158894	0.00625316156366324	0.950571730744803
Zotu295	creatinine kinase	0.113040308745731	0.0438371981666402	0.451911973001125
Zotu135	creatinine kinase	0.470277633406735	-0.0199812137301789	0.792847983603125
Zotu114	creatinine kinase	0.000901756924307225	-0.0916789529263109	0.0257462252562047
Zotu53	creatinine kinase	0.000131804043460789	-0.105513620099244	0.006795149312011
Zotu319	creatinine kinase	0.340582463224127	-0.0263715559142112	0.709334871712053
Zotu222	creatinine kinase	0.355809835454516	0.0255517432489286	0.727504281305706
Zotu8	creatinine kinase	0.000310163241835907	-0.0995716701094898	0.0119643820733723
Zotu21	creatinine kinase	0.00353102475594962	-0.0806086613286914	0.0640174788253666
Zotu23	creatinine kinase	0.485105562767124	0.0193195807982888	0.800236910229568
Zotu151	creatinine kinase	0.154032793899536	-0.0394356156979352	0.519556195981133
Zotu110	creatinine kinase	7,45E+08	0.1235254162491	0.000794732192874521
Zotu189	creatinine kinase	0.373036971420981	-0.0246504759036599	0.741981381444036
Zotu149	creatinine kinase	0.0849546379647978	-0.0476494541488094	0.393417007995347
Zotu232	creatinine kinase	0.139223740056429	-0.0409078111750963	0.495899097686259
Zotu158	creatinine kinase	0.556524717438991	-0.0162730309823198	0.829507290271545
Zotu366	creatinine kinase	0.0543949328669038	0.0532030170706219	0.316112422785602
Zotu387	creatinine kinase	0.117502859543409	0.0433028897852169	0.459322783412785
Zotu15	creatinine kinase	0.162222241760916	-0.0386672551494708	0.532557806891964
Zotu31	creatinine kinase	1,82E+08	0.131513819891112	0.00025367730162091
Zotu111	creatinine kinase	0.0232207877230744	-0.0627577582807651	0.200951256047417
Zotu45	creatinine kinase	0.0519010802337927	0.053762957668657	0.308804676248444
Zotu43	creatinine kinase	0.124753313170627	0.0424677353266861	0.46876219021419
Zotu229	creatinine kinase	0.00131477602521342	0.0887418601826182	0.032653273064547
Zotu143	creatinine kinase	1,17E+07	0.145858884555537	2,35E+09
Zotu58	creatinine kinase	0.0159162144866199	-0.066649227464564	0.15811559925612
Zotu212	creatinine kinase	5,01E+05	0.160768469297701	1,65E+08
Zotu52	creatinine kinase	0.326464596355206	0.027152855905915	0.697149956645452
Zotu204	creatinine kinase	0.0260072710544056	0.0615523738014573	0.214547339772785
Zotu167	creatinine kinase	0.0487506276291775	-0.0545034123478227	0.302933595764662
Zotu107	creatinine kinase	0.00497727331198533	-0.0776122766563215	0.079504815106867
Zotu195	creatinine kinase	0.00448478363987078	-0.0785319691681756	0.0739708916292841
Zotu273	creatinine kinase	0.00975870653695356	-0.0714320650246222	0.117558371770743
Zotu235	creatinine kinase	0.00829618491240188	0.0729623190811256	0.108146930306687
Zotu50	creatinine kinase	0.758935587952209	0.0084931867128359	0.934124005755716
Zotu25	creatinine kinase	0.00642576144819084	0.0753176141316137	0.0920941146685375
Zotu191	creatinine kinase	0.647602260556828	0.0126503139809794	0.883906136840713
Zotu83	creatinine kinase	0.251373484868189	0.0317375210398001	0.625788541308977
Zotu34	creatinine kinase	0.185647248308931	0.0366194180010027	0.547829688226257
Zotu361	creatinine kinase	2,17E+08	-0.117117581954066	0.00164190092821724
Zotu128	creatinine kinase	0.309307395133173	-0.0281324999202211	0.68262240703158
Zotu24	creatinine kinase	0.750969661888983	0.00878328120117629	0.929261942434355
Zotu102	creatinine kinase	0.0106313390028381	0.0706138610758634	0.122130934493566
Zotu240	creatinine kinase	0.19686409551443	0.0357062032543509	0.557679070574471
Zotu241	creatinine kinase	0.252299352623731	0.0316756444399081	0.625788541308977
Zotu138	creatinine kinase	0.586381122247899	-0.0150576027495153	0.846694618336763
Zotu162	creatinine kinase	0.194446897823565	-0.0358997050402167	0.55429595244359
Zotu46	creatinine kinase	0.544947212332852	0.0167527770616457	0.822172564647696
Zotu349	creatinine kinase	0.238330741028262	-0.0326266211257608	0.614642437388676
Zotu301	creatinine kinase	0.986211086632407	0.000478325046396591	0.994370271534327
Zotu179	creatinine kinase	0.965731936388007	0.00118903455703806	0.994370271534327
Zotu140	creatinine kinase	0.395895218782544	-0.0234934333558909	0.753551739267981
Zotu92	creatinine kinase	0.0031596585771012	-0.0815583993028209	0.059402157458172
Zotu99	creatinine kinase	0.778604427536364	-0.00778080949939814	0.934981127578673
Zotu97	creatinine kinase	0.54879660569361	-0.0165927151299205	0.825357317397358
Zotu214	creatinine kinase	0.00870907828467257	0.0725073579610423	0.110283584263791
Zotu87	creatinine kinase	0.0582489120147482	0.0523783728933797	0.320501600858083
Zotu186	creatinine kinase	0.00596003346676047	0.0759995758779757	0.088208495308055
Zotu59	creatinine kinase	0.0777070248546663	-0.048796404681586	0.37518731307992
Zotu321	creatinine kinase	0.274681450064474	0.0302254079432963	0.647489383198975
Zotu10	creatinine kinase	0.0562908547220057	-0.0527914752095148	0.319538025240732
Zotu227	creatinine kinase	0.15676666622812	0.0391757489930762	0.525859832947027
Zotu152	creatinine kinase	0.839968751006738	-0.0055887723641291	0.958189621502348
Zotu289	creatinine kinase	0.0360121961354226	-0.0579830232895982	0.262209283508117
Zotu358	creatinine kinase	0.0906962629698411	0.0467957297392061	0.404010625956565
Zotu2	creatinine kinase	0.930324448902635	0.00241993864280105	0.982626405977557
Zotu14	creatinine kinase	0.542006807537134	0.0168754202470284	0.820934287439285
Zotu4	creatinine kinase	0.321135320998746	-0.0274534660379323	0.691581214813349
Zotu51	creatinine kinase	0.181412568702027	0.036974767393935	0.546641062547362
Zotu44	creatinine kinase	0.0177939379248142	0.0655195116481452	0.16984156134519
Zotu13	creatinine kinase	0.778283154995155	-0.00779240298314601	0.934981127578673
Zotu172	creatinine kinase	0.987016242690434	0.000450392365155786	0.994370271534327
Zotu27	creatinine kinase	0.174804751344657	-0.0375417541703442	0.540559805527273
Zotu106	creatinine kinase	0.919799521129167	0.00278664021200267	0.981941517670479
Zotu173	creatinine kinase	0.572728261453245	0.015609660636584	0.841711608083312
Zotu75	creatinine kinase	0.345563604479472	0.0261008625471473	0.714646918751423
Zotu337	creatinine kinase	0.0353325846445023	-0.058196596495292	0.258298290163237
Zotu294	creatinine kinase	0.000988220844523334	-0.09097347710676	0.0267409610615045
Zotu190	creatinine kinase	0.00303670753386224	-0.0818953235291678	0.0579531658830762
Zotu84	creatinine kinase	0.693996024821916	-0.0108886728644759	0.901622925834564
Zotu276	creatinine kinase	0.009211718506729	-0.0719788034223857	0.113367603027244
Zotu56	creatinine kinase	0.397967319908977	0.0233905773837504	0.754352829459809
Zotu271	creatinine kinase	0.0187439426883095	0.0649872356119303	0.174718602025219
Zotu226	creatinine kinase	0.257129025413262	-0.0313554079663009	0.632101590609144
Zotu279	creatinine kinase	0.298494162346293	-0.0287684416492268	0.674031774123427
Zotu141	creatinine kinase	0.395870195999542	0.0234946774300026	0.753551739267981
Zotu283	creatinine kinase	0.117254391098274	-0.0433322166874449	0.459322783412785
Zotu22	creatinine kinase	0.119074833579423	-0.0431184665229336	0.461781119314425
Zotu9	creatinine kinase	0.505101555061576	-0.018444401472647	0.808284565026653
Zotu133	creatinine kinase	0.0573972735917677	-0.0525566079594349	0.319538025240732
Zotu136	creatinine kinase	0.267133951817102	-0.0307050360500771	0.644034381176072
Zotu112	creatinine kinase	0.449404208015023	-0.0209324692602291	0.785461849929615
Zotu165	creatinine kinase	0.669610326147373	-0.0118086871196347	0.892157494618104
Zotu139	creatinine kinase	0.647243811029921	-0.0126641167687532	0.883906136840713
Zotu246	creatinine kinase	0.0148385051849969	-0.0673516520851082	0.150291675421226
Zotu377	creatinine kinase	0.465998974849927	0.0201742543506411	0.792847983603125
Zotu259	creatinine kinase	0.0397125677238644	-0.0568769502436903	0.277733393029283
Zotu287	creatinine kinase	0.619516962342793	-0.0137417155321907	0.863323791489226
Zotu254	creatinine kinase	0.0229849148580551	-0.0628654564896421	0.19938588821844
Zotu161	creatinine kinase	0.140569665394253	-0.0407691880722443	0.499137713140998
Zotu263	creatinine kinase	0.451453617054837	-0.0208379893387889	0.785461849929615
Zotu379	creatinine kinase	0.723927636835552	0.00977551610347494	0.914758367557967
Zotu89	creatinine kinase	0.0719296864778155	-0.0497747724474499	0.360244534763203
Zotu188	creatinine kinase	0.906657603141228	-0.00324521558187596	0.976954876645295
Zotu243	creatinine kinase	0.839530254339622	0.00560429647858334	0.958189621502348
Zotu39	creatinine kinase	0.6909919511291	-0.0110013420074113	0.900557916863322
Zotu115	creatinine kinase	0.807075501065053	0.00675854522198939	0.9443226095069
Zotu98	creatinine kinase	0.320717275984677	-0.0274771838818809	0.691581214813349
Zotu125	creatinine kinase	0.0389098946276618	0.0571092060106132	0.274488867548447
Zotu35	creatinine kinase	0.385343186531629	-0.0240223418121828	0.750634689347749
Zotu183	creatinine kinase	0.0477517978487694	0.0547465430384463	0.302130306988274
Zotu176	creatinine kinase	0.762584925878828	0.0083606016593364	0.934981127578673
Zotu144	creatinine kinase	0.0139216828762309	-0.067985502482633	0.143525314788485
Zotu147	creatinine kinase	0.0544980508504805	-0.0531803288052485	0.316112422785602
Zotu208	creatinine kinase	0.00340070129477323	-0.080931139280655	0.0632356045889627
Zotu105	creatinine kinase	0.646645880816367	-0.012687148226985	0.883906136840713
Zotu63	creatinine kinase	0.577232041586524	-0.0154268729027665	0.844912132105138
Zotu175	creatinine kinase	0.366585227289713	-0.024984906619395	0.737347940883647
Zotu257	creatinine kinase	0.674436291746014	-0.011625609816843	0.893090442702917
Zotu164	creatinine kinase	0.618360283778925	0.0137871135124911	0.862837868359894
Zotu426	creatinine kinase	6,59E+03	-0.179255780602425	5,97E+06
Zotu255	creatinine kinase	0.270276339321142	0.0305042306911936	0.646382373843414
Zotu264	creatinine kinase	0.343878791227345	-0.0261921411227051	0.714192801790442
Zotu262	creatinine kinase	0.0509234822417704	-0.0539886016106674	0.308804676248444
Zotu196	creatinine kinase	0.799835286892211	0.00701758075664448	0.941026298227742
Zotu296	creatinine kinase	0.0045131439511378	-0.0784765864206512	0.0739708916292841
Zotu90	creatinine kinase	0.580650341555694	-0.0152885876303845	0.845617284961476
Zotu129	creatinine kinase	0.782410545953091	-0.00764356453036816	0.936001530724483
Zotu145	creatinine kinase	0.000190542839581038	-0.102992911453395	0.00842571141854687
Zotu82	creatinine kinase	0.426906348024974	0.0219862482943382	0.773377041655855
Zotu211	creatinine kinase	0.236039228052555	0.0327863398646277	0.611079885549223
Zotu126	creatinine kinase	0.69212304064563	0.0109588987031262	0.900803354408132
Zotu37	creatinine kinase	0.000301775605952062	0.0997670004698042	0.0117660037331417
Zotu32	creatinine kinase	0.11156653113232	-0.044017299343863	0.448492507633916
Zotu11	creatinine kinase	0.515938560209969	0.0179777342586592	0.812018190768994
Zotu100	creatinine kinase	0.618205694254477	-0.0137931837361741	0.862837868359894
Zotu168	creatinine kinase	0.970445069313208	0.00102541736179531	0.994370271534327
Zotu198	creatinine kinase	0.00109890432079403	-0.0901493906179127	0.0291010223739248
Zotu40	creatinine kinase	0.196226880857746	-0.03575704405889	0.557521526487567
Zotu182	creatinine kinase	0.161293153800081	-0.0387529300291376	0.532164673047401
Zotu130	creatinine kinase	0.521535225970487	-0.0177387218823365	0.814770185570714
Zotu194	creatinine kinase	0.0264256454477613	-0.0613811420146687	0.216311602203643
Zotu156	creatinine kinase	0.908616672057365	-0.00317680223050905	0.977639184830862
Zotu60	creatinine kinase	0.544635325562478	0.0167657701287692	0.822172564647696
Zotu153	creatinine kinase	0.828754696457671	0.00598635056581	0.953146867455766
Zotu187	creatinine kinase	0.744306782627952	-0.00902666392405524	0.925584054193287
Zotu237	creatinine kinase	0.682391175186001	0.0113249353361647	0.895206368026208
Zotu80	creatinine kinase	0.0164776755397983	0.0662996909006709	0.161519705069563
Zotu57	creatinine kinase	0.452253451818473	-0.0208011819047254	0.785461849929615
Zotu88	creatinine kinase	0.650044222172419	0.0125563649359921	0.885779913414953
Zotu184	creatinine kinase	0.0909309145329472	0.046761775095778	0.40455889091591
Zotu238	creatinine kinase	0.127568060019338	0.0421537031364722	0.472689767609919
Zotu242	creatinine kinase	0.923738207635176	0.0026493577062538	0.981941517670479
Zotu155	creatinine kinase	0.0014868167454366	0.0877653531655334	0.0352661092610897
Zotu247	creatinine kinase	0.209805549338473	-0.0346986855450766	0.573470358906041
Zotu19	creatinine kinase	0.1289155892638	0.0420052668628253	0.472936164314343
Zotu104	creatinine kinase	0.00909355150655461	-0.0721007065981674	0.113310026676175
Zotu146	creatinine kinase	0.169410428719227	-0.0380165829394958	0.53782756357369
Zotu342	creatinine kinase	0.038821389226381	0.0571350634475384	0.274488867548447
Zotu236	creatinine kinase	0.430003336147286	-0.0218393188518352	0.775331723953286
Zotu127	creatinine kinase	0.018953075958351	0.0648732365966686	0.17514697341099
Zotu185	creatinine kinase	0.124563643791372	-0.0424890937197332	0.46876219021419
Bacteroides_clarus	creatinine kinase	0.0181697195872487	-0.065306061777385	0.171125722658088
Bacteroides_caccae	creatinine kinase	0.00714704407183224	-0.0743444264329563	0.0974254955055026
Bacteroides_salyersiae	creatinine kinase	2,17E+09	-0.117134350142632	0.00164190092821724
Bacteroides_finegoldii	creatinine kinase	3,61E+09	-0.113956437897721	0.0025196540170022
Bacteroides_ovatus	creatinine kinase	0.774423432473829	-0.007931792907541	0.934981127578673
Bacteroides_eggerthii	creatinine kinase	1,10E+05	-0.167486201381483	4,42E+07
Bacteroides_uniformis	creatinine kinase	0.220283769800066	-0.0339154014696601	0.587315403893411
Bacteroides_intestinalis	creatinine kinase	0.000492083220051079	-0.0962295829809418	0.0165141222688273
Bacteroides_plebeius	creatinine kinase	5,95E+06	-0.149171483910205	1,49E+08
Bacteroides_coprocola	creatinine kinase	0.000151490703249325	-0.104568064788077	0.00722770118397437
Odoribacter_splanchnicus	creatinine kinase	0.470817577179873	-0.0199569221106702	0.792847983603125
Alistipes_putredinis	creatinine kinase	0.588905191807645	-0.0149561999846346	0.848379112234613
Alistipes_shahii	creatinine kinase	0.00983498184287936	-0.0713580050782569	0.117695195255051
Alistipes_finegoldii	creatinine kinase	0.0012030930624895	-0.0894409547599581	0.03072123552526
Alistipes_obesi	creatinine kinase	0.574225512511811	0.0155488189776556	0.841711608083312
Alistipes_inops	creatinine kinase	0.873676005730573	-0.00440029549548595	0.969978321120348
Barnesiella_intestinihominis	creatinine kinase	0.000478450433590333	-0.0964359973981048	0.0162881404224963
Parabacteroides_distasonis	creatinine kinase	0.0617369593433384	-0.0516701944300689	0.327836902440735
Prevotella_9_copri	creatinine kinase	8,51E+09	0.108433392328364	0.00506045335785314
Bacteroides_coprophilus	creatinine kinase	0.000853828371208716	-0.0920974766171311	0.0247678533920224
Bacteroides_vulgatus	creatinine kinase	0.316735694680817	-0.027704098709945	0.68730318905604
Bacteroides_massiliensis	creatinine kinase	0.128399347038882	-0.042061990207453	0.472696915771894
Parabacteroides_merdae	creatinine kinase	0.282630648865824	-0.0297298749924839	0.658200855997096
Parabacteroides_johnsonii	creatinine kinase	1,15E+09	-0.120951287489885	0.0011002172850734
Roseburia_inulinivorans	creatinine kinase	0.1292553058013	0.0419680358000772	0.472936164314343
Roseburia_hominis	creatinine kinase	0.942976947657557	0.00197966510457968	0.984483757459503
Roseburia_intestinalis	creatinine kinase	0.301007580953168	0.0286192760907558	0.6763424926168
Lachnospiraceae_UCG.001_bacterium	creatinine kinase	0.0874915092330511	-0.0472666868639239	0.39648063132694
Fusicatenibacter_saccharivorans	creatinine kinase	0.71238865143349	0.0102026839644161	0.910301301171607
Coprococcus_3_comes	creatinine kinase	0.529023953144206	0.0174209574697875	0.81627270387272
Dorea_formicigenerans	creatinine kinase	0.885574105587189	-0.00398282283279461	0.970460208421138
Butyrivibrio_crossotus	creatinine kinase	0.24810733205703	-0.0319570786709623	0.622586287916118
Coprococcus_1_catus	creatinine kinase	0.255447012994145	-0.0314664576679358	0.629674282200387
Coprococcus_2_eutactus	creatinine kinase	0.862494990352332	0.00479351943777588	0.967717434050715
Lachnospira_pectinoschiza	creatinine kinase	0.600354790786526	0.0144987024548322	0.856898809090012
Anaerostipes_hadrus	creatinine kinase	0.0465606479291	0.0550421339749095	0.30028872083717
Intestinibacter_bartlettii	creatinine kinase	0.228054220080384	-0.0333516214015217	0.598786822600632
Akkermansia_muciniphila	creatinine kinase	0.000443850361293351	-0.0969855617745617	0.0157784451965656
Bilophila_wadsworthia	creatinine kinase	0.00832128890114887	-0.0729340861061337	0.108146930306687
Desulfovibrio_piger	creatinine kinase	8,46E+07	-0.135659418024168	0.000133413629219735
Sutterella_wadsworthensis	creatinine kinase	0.828320988415603	0.00600175134533075	0.953146867455766
Parasutterella_excrementihominis	creatinine kinase	0.470277633406735	-0.0199812137301789	0.792847983603125
Bifidobacterium_bifidum	creatinine kinase	0.154032793899536	-0.0394356156979352	0.519556195981133
Senegalimassilia_anaerobia	creatinine kinase	0.373036971420981	-0.0246504759036599	0.741981381444036
Slackia_isoflavoniconvertens	creatinine kinase	0.139223740056429	-0.0409078111750963	0.495899097686259
Collinsella_aerofaciens	creatinine kinase	0.162222241760916	-0.0386672551494708	0.532557806891964
Dialister_succinatiphilus	creatinine kinase	0.062059296112965	-0.0516064356318441	0.327836902440735
Dialister_invisus	creatinine kinase	0.0519010802337927	0.053762957668657	0.308804676248444
Mitsuokella_jalaludinii	creatinine kinase	1,17E+07	0.145858884555537	2,35E+09
Megamonas_funiformis	creatinine kinase	0.0159162144866199	-0.066649227464564	0.15811559925612
Mitsuokella_multacida	creatinine kinase	2,39E+04	0.173970481885726	1,37E+07
Phascolarctobacterium_succinatutens	creatinine kinase	0.326464596355206	0.027152855905915	0.697149956645452
Acidaminococcus_intestini	creatinine kinase	0.0260072710544056	0.0615523738014573	0.214547339772785
Phascolarctobacterium_faecium	creatinine kinase	0.00497727331198533	-0.0776122766563215	0.079504815106867
Catenibacterium_mitsuokai	creatinine kinase	0.00642576144819084	0.0753176141316137	0.0920941146685375
Holdemanella_biformis	creatinine kinase	0.251373484868189	0.0317375210398001	0.625788541308977
Lactobacillus_ruminis	creatinine kinase	0.017306794478547	0.0658021685037575	0.168217159129642
Turicibacter_sanguinis	creatinine kinase	0.95992389651518	0.00139071934762126	0.992496164460805
Faecalibacterium_CM04.06	creatinine kinase	0.542006807537134	0.0168754202470284	0.820934287439285
Faecalibacterium_prausnitzii	creatinine kinase	0.333488461347322	-0.0267614819876274	0.703521481121008
Ruminococcus_1_bicirculans	creatinine kinase	0.174804751344657	-0.0375417541703442	0.540559805527273
Ruminococcus_1_callidus	creatinine kinase	0.919799521129167	0.00278664021200267	0.981941517670479
Ruminococcus_2_bromii	creatinine kinase	0.505101555061576	-0.018444401472647	0.808284565026653
Butyricicoccus_faecihominis	creatinine kinase	0.669610326147373	-0.0118086871196347	0.892157494618104
Flavonifractor_plautii	creatinine kinase	0.0229849148580551	-0.0628654564896421	0.19938588821844
Ruminococcaceae_UCG.002_bacterium	creatinine kinase	0.6909919511291	-0.0110013420074113	0.900557916863322
Blautia_obeum	creatinine kinase	0.11156653113232	-0.044017299343863	0.448492507633916
Blautia_massiliensis	creatinine kinase	0.515938560209969	0.0179777342586592	0.812018190768994
Blautia_stercoris	creatinine kinase	0.970445069313208	0.00102541736179531	0.994370271534327
Blautia_faecis	creatinine kinase	0.196226880857746	-0.03575704405889	0.557521526487567
Dorea_longicatena	creatinine kinase	0.1289155892638	0.0420052668628253	0.472936164314343
Rikenellaceae_RC9_gut_group	creatinine kinase	0.0213796747204201	0.0636250012715564	0.192842538647371
Butyricimonas	creatinine kinase	0.0125915608426862	-0.0689739140019935	0.137108106953694
Odoribacter	creatinine kinase	0.972051318736969	0.000969664609470363	0.994370271534327
Alistipes	creatinine kinase	0.269950333671163	-0.0305249884967384	0.646382373843414
Barnesiella	creatinine kinase	0.101237800629698	-0.0453352403559495	0.424870677179728
CAG.873	creatinine kinase	5,17E+09	-0.111679331832676	0.00328846287308102
Prevotellaceae_NK3B31_group	creatinine kinase	0.000472404553674269	-0.0965292975940942	0.0162881404224963
Prevotella_7	creatinine kinase	0.584757484561875	0.0151229380899334	0.846455162086158
Prevotella_9	creatinine kinase	0.000937459432926731	0.0913803697771135	0.0264208743559101
Prevotella_2	creatinine kinase	9,05E+04	0.147119657144758	2,05E+09
Paraprevotella	creatinine kinase	0.112153934000334	-0.0439452931922597	0.449856376864172
Alloprevotella	creatinine kinase	0.00403160144755531	0.0794629066085308	0.0679937208408994
Bacteroides	creatinine kinase	0.110909147300914	-0.0440982392345615	0.447337673095789
Parabacteroides	creatinine kinase	0.0569786638553005	-0.0526450230195805	0.319538025240732
Ruminococcaceae_UCG.014	creatinine kinase	0.649503655302162	-0.012577149553479	0.885376035385579
Roseburia	creatinine kinase	0.242231341222198	0.0323572200943044	0.617423790913378
Agathobacter	creatinine kinase	0.0125409271565549	0.069013332919214	0.136968077920687
Fusicatenibacter	creatinine kinase	0.743347235599451	0.00906177148099199	0.92497497470268
Coprococcus_3	creatinine kinase	0.558496785677742	0.016191801522647	0.829622836897785
Blautia	creatinine kinase	0.312828189216822	0.0279286165503887	0.684972834601568
Butyrivibrio	creatinine kinase	0.25173764348588	-0.0317131650716305	0.625788541308977
Lachnospiraceae_UCG.010	creatinine kinase	0.614307918004227	0.0139464568841691	0.862837868359894
Tyzzerella	creatinine kinase	0.12085284473703	-0.0429121539911504	0.463493775858809
Coprococcus_1	creatinine kinase	0.184871766800099	-0.036684040143762	0.547829688226257
Coprococcus_2	creatinine kinase	0.965771784396583	0.00118765106082763	0.994370271534327
Lachnospiraceae_UCG.008	creatinine kinase	0.197192533215708	-0.0356800455236747	0.557789839521751
Lachnospira	creatinine kinase	0.98752463086132	-0.000432755469667014	0.994370271534327
Anaerostipes	creatinine kinase	0.0312495902143605	0.0595589863449299	0.240332323001753
Lachnospiraceae_ND3007_group	creatinine kinase	0.712532237255582	-0.0101973537503341	0.910301301171607
Tyzzerella_3	creatinine kinase	0.00448031427785953	-0.0785407259484533	0.0739708916292841
Peptococcus	creatinine kinase	0.000128339068902824	-0.105693689102137	0.006795149312011
Mogibacterium	creatinine kinase	0.0348668785246572	0.0583449791450548	0.2569848076727
Family_XIII_AD3011_group	creatinine kinase	0.620976790254007	-0.0136844720358871	0.864693487504236
Romboutsia	creatinine kinase	0.00038484065853891	0.0980223420374031	0.0139543222786209
Terrisporobacter	creatinine kinase	0.186325073246227	-0.0365630968355061	0.547829688226257
Intestinibacter	creatinine kinase	0.247139250938629	-0.0320225427087023	0.622310363821853
Akkermansia	creatinine kinase	0.000382333841349245	-0.0980696007664826	0.0139543222786209
Methanobrevibacter	creatinine kinase	0.724899313887773	0.00973965244977202	0.914758367557967
Bilophila	creatinine kinase	0.0163382460135036	-0.0663855052024364	0.161247426494818
Desulfovibrio	creatinine kinase	0.120731157563243	-0.0429261980864027	0.463493775858809
Succinivibrio	creatinine kinase	0.506013778988004	0.0184049182067656	0.808284565026653
Haemophilus	creatinine kinase	0.195139373459047	0.0358440917099904	0.555832967920271
Sutterella	creatinine kinase	0.129239290331612	0.0419697893010881	0.472936164314343
Parasutterella	creatinine kinase	0.475425425087771	-0.0197502395740865	0.794786810220497
Klebsiella	creatinine kinase	0.000126904927595769	-0.105769561535785	0.006795149312011
Escherichia.Shigella	creatinine kinase	0.000131804043460789	-0.105513620099244	0.006795149312011
Bifidobacterium	creatinine kinase	0.0131691822874239	-0.0685338764088623	0.139537303268715
Senegalimassilia	creatinine kinase	0.489233517084819	-0.0191373507528662	0.801397907040409
Enterorhabdus	creatinine kinase	0.0857017775101477	-0.0475357768768524	0.395362144086254
Slackia	creatinine kinase	0.126432579706979	-0.0422797299889432	0.471884829434342
Libanicoccus	creatinine kinase	0.600292923742203	0.0145011637911136	0.856898809090012
Collinsella	creatinine kinase	0.115727060542595	-0.0435135673011679	0.455126162177277
Olsenella	creatinine kinase	0.0451412871188755	-0.055402776045205	0.295709735707393
Coriobacteriaceae_UCG.003	creatinine kinase	0.000674734424751496	0.0938824762975595	0.0207337883402451
Dialister	creatinine kinase	0.0222432385137863	0.0632104671977151	0.197334706440275
Megasphaera	creatinine kinase	0.88959628012002	0.00384190462770205	0.970460208421138
Veillonella	creatinine kinase	0.172502267540643	0.037743068956127	0.539840330651548
Mitsuokella	creatinine kinase	3,03E+04	0.172968921789978	1,37E+07
Megamonas	creatinine kinase	0.041020218460756	-0.0565069615303918	0.282172752123381
Phascolarctobacterium	creatinine kinase	0.940321064810171	0.00207203760737372	0.984483757459503
Acidaminococcus	creatinine kinase	0.279488982449048	-0.0299245725909656	0.652981346881603
Erysipelatoclostridium	creatinine kinase	0.374822956352429	-0.0245585323919389	0.743494551276755
Erysipelotrichaceae_UCG.003	creatinine kinase	0.742458247552864	0.00909431045387915	0.924747370709771
Catenibacterium	creatinine kinase	0.00663517234602701	0.0750253586007431	0.0939809958073982
Solobacterium	creatinine kinase	0.79853476154001	0.00706417454956085	0.941026298227742
Holdemanella	creatinine kinase	0.454043031701576	0.0207189604031963	0.78547711495702
Anaeroplasma	creatinine kinase	2,17E+08	-0.117117581954066	0.00164190092821724
Streptococcus	creatinine kinase	0.891223931360825	-0.0037849078012654	0.970735348487339
Lactobacillus	creatinine kinase	0.0555867012675531	0.05294295731978	0.319274164205647
Turicibacter	creatinine kinase	0.95992389651518	0.00139071934762126	0.992496164460805
Christensenellaceae_R.7_group	creatinine kinase	0.670897868853538	-0.0117597928620894	0.892157494618104
Ruminococcaceae_UCG.013	creatinine kinase	0.511190427776496	-0.0181815640046074	0.812018190768994
Clostridium_sensu_stricto_1	creatinine kinase	0.638966903072937	0.0129837204805277	0.878837334943236
Subdoligranulum	creatinine kinase	0.215486247010827	-0.034270627527659	0.582575483270471
Fournierella	creatinine kinase	0.471423125385642	0.0199296972646998	0.792847983603125
Faecalibacterium	creatinine kinase	0.923663419352191	-0.00265196382702228	0.981941517670479
Negativibacillus	creatinine kinase	0.0345180613563128	-0.058457230021694	0.255924568860579
Ruminococcus_1	creatinine kinase	0.903181882462089	-0.00336664150508901	0.975554812572992
Ruminiclostridium_6	creatinine kinase	0.952330417205768	-0.00165451668318667	0.988479592626305
Ruminococcus_2	creatinine kinase	0.610438511422683	-0.0140990382840589	0.861599860809128
CAG.352	creatinine kinase	0.0565057108890054	-0.0527455678023152	0.319538025240732
Ruminiclostridium_5	creatinine kinase	0.333937688393503	-0.0267366326797238	0.703521481121008
Butyricicoccus	creatinine kinase	0.260193344875121	-0.0311543827494925	0.632770669696304
Ruminococcaceae_UCG.008	creatinine kinase	0.0103402382941539	-0.0708799427888925	0.120172128380135
Ruminococcaceae_UCG.010	creatinine kinase	0.466394090405306	-0.0201563868724506	0.792847983603125
Flavonifractor	creatinine kinase	0.0588550055552017	-0.0522528393806426	0.321397967083074
Ruminococcaceae_NK4A214_group	creatinine kinase	0.230701666241967	-0.0331626669210298	0.602683171320873
Ruminococcaceae_UCG.002	creatinine kinase	0.308370367140293	-0.0281870193232111	0.68262240703158
Ruminococcaceae_UCG.003	creatinine kinase	0.678253277449001	-0.0114811685225634	0.895167058251244
Oscillibacter	creatinine kinase	0.0258967815729288	-0.0615979916396825	0.214547339772785
Ruminococcaceae_UCG.005	creatinine kinase	0.366128987335806	-0.0250086941743929	0.737347940883647
Ruminiclostridium_9	creatinine kinase	0.0316490403719409	-0.0594191888790156	0.241598779765595
Ruminococcaceae_UCG.004	creatinine kinase	0.133023900147667	-0.0415600223905456	0.480097974846007
Intestinimonas	creatinine kinase	0.742909291472025	0.00907779965995701	0.924747370709771
Lachnospiraceae_UCG.003	creatinine kinase	1,45E+07	-0.14479023561836	2,76E+09
CAG.56	creatinine kinase	0.58295732872627	-0.0151954751179896	0.845617284961476
Marvinbryantia	creatinine kinase	0.178771599959275	-0.0371995050923037	0.545041094070493
Lachnospiraceae_FCS020_group	creatinine kinase	0.126758857825499	-0.0422434266193905	0.4723819306015
Lachnoclostridium	creatinine kinase	0.816487930084337	0.00642267202377134	0.949090607097983
Lachnospiraceae_UCG.004	creatinine kinase	0.861682883833981	-0.00482211705517984	0.967717434050715
Lachnospiraceae_NK4A136_group	creatinine kinase	0.958620530326146	0.00143598863059974	0.991997158379739
Lachnospiraceae_AC2044_group	creatinine kinase	0.127623630030367	0.0421475578393515	0.472689767609919
Dorea	creatinine kinase	0.188353611707709	0.0363954417617887	0.549347625893012
Lachnospiraceae_UCG.001	creatinine kinase	0.885987836561312	0.00396832293452716	0.970460208421138
Bacteroidales_Marinifilaceae	creatinine kinase	0.128323252341917	-0.0420703662581533	0.472696915771894
Bacteroidales_Rikenellaceae	creatinine kinase	0.50579961420814	-0.0184141844139425	0.808284565026653
Bacteroidales_Barnesiellaceae	creatinine kinase	0.0996120656032442	-0.0455523044764999	0.421280284415432
Bacteroidales_Muribaculaceae	creatinine kinase	0.337018646451963	-0.0265667843891457	0.705967424630166
Bacteroidales_Prevotellaceae	creatinine kinase	0.00109951463464636	0.0901450631704638	0.0291010223739248
Bacteroidales_Bacteroidaceae	creatinine kinase	0.110909147300914	-0.0440982392345615	0.447337673095789
Bacteroidales_Tannerellaceae	creatinine kinase	0.0572713063631462	-0.0525831571444653	0.319538025240732
Clostridiales_Lachnospiraceae	creatinine kinase	0.0323368583071071	0.0591819729028111	0.244946973159324
Clostridiales_Peptococcaceae	creatinine kinase	0.0248508590649636	-0.0620383617008953	0.209556313882693
Clostridiales_Family_XIII	creatinine kinase	0.615543186089553	-0.0138978361084328	0.862837868359894
Clostridiales_Peptostreptococcaceae	creatinine kinase	0.289074096101448	0.029335090595166	0.662149508821131
Victivallales_vadinBE97	creatinine kinase	0.267807429553276	0.030661863460968	0.644800623877941
Verrucomicrobiales_Akkermansiaceae	creatinine kinase	0.000382333841349245	-0.0980696007664826	0.0139543222786209
Methanobacteriales_Methanobacteriaceae	creatinine kinase	0.880867231143972	0.00414786106096667	0.970460208421138
Desulfovibrionales_Desulfovibrionaceae	creatinine kinase	0.014887188634472	-0.0673189683277339	0.150364752057369
Aeromonadales_Succinivibrionaceae	creatinine kinase	0.60673500604262	0.0142454797492163	0.860271482793187
Pasteurellales_Pasteurellaceae	creatinine kinase	0.185341943283774	0.0366448357220781	0.547829688226257
Betaproteobacteriales_Burkholderiaceae	creatinine kinase	0.514824899249296	0.0180254541531422	0.812018190768994
Enterobacteriales_Enterobacteriaceae	creatinine kinase	4,77E+09	-0.112200470188158	0.00308563445303918
Bifidobacteriales_Bifidobacteriaceae	creatinine kinase	0.0133698745128355	-0.0683849736074235	0.140519318792874
Coriobacteriales_Eggerthellaceae	creatinine kinase	0.191246133672721	-0.036158665501434	0.551238855880196
Coriobacteriales_Coriobacteriaceae	creatinine kinase	0.112436073229174	-0.0439108130347672	0.450489725446392
Coriobacteriales_Atopobiaceae	creatinine kinase	0.197210858871176	-0.0356785869540265	0.557789839521751
Selenomonadales_Veillonellaceae	creatinine kinase	0.359329630271668	0.0253654163387588	0.730341501886249
Selenomonadales_Acidaminococcaceae	creatinine kinase	0.697207859247288	-0.0107684105795483	0.902581634610355
Erysipelotrichales_Erysipelotrichaceae	creatinine kinase	0.753041752913102	0.00870773051083233	0.930968085940303
Anaeroplasmatales_Anaeroplasmataceae	creatinine kinase	2,17E+08	-0.117117581954066	0.00164190092821724
Lactobacillales_Streptococcaceae	creatinine kinase	0.932118756640044	-0.00235746681779522	0.983661994056112
Lactobacillales_Lactobacillaceae	creatinine kinase	0.0539648498585217	0.0532980332309033	0.316112422785602
Clostridiales_Christensenellaceae	creatinine kinase	0.431389419718971	-0.0217737582911038	0.776672931458826
Clostridiales_Clostridiales_vadinBB60_group	creatinine kinase	0.328275349657659	-0.0270514424162575	0.699780374990401
Clostridiales_Clostridiaceae_1	creatinine kinase	0.608750626777103	0.0141657303087454	0.860893047072455
Clostridiales_Ruminococcaceae	creatinine kinase	0.136533693713138	-0.0411879906072619	0.489607392712414
Bacteroidetes	creatinine kinase	0.126061458252531	0.0423211115403226	0.471722236969739
Lentisphaerae	creatinine kinase	0.15310820796048	0.039524293515113	0.519407549855526
Verrucomicrobia	creatinine kinase	0.000383827614554702	-0.0980414053282096	0.0139543222786209
Euryarchaeota	creatinine kinase	0.8971845075559	-0.00357631625440687	0.974281329268027
Proteobacteria	creatinine kinase	0.0619158489455362	-0.0516347758546042	0.327836902440735
Cyanobacteria	creatinine kinase	0.110676528152917	0.0441269709116758	0.447337673095789
Actinobacteria	creatinine kinase	0.00950269988038177	-0.0716844619224226	0.115626811296189
Tenericutes	creatinine kinase	0.6425420066365	-0.0128454620200878	0.880520527612981
Firmicutes	creatinine kinase	0.9555987635734	0.00154095738377478	0.990169617895907
Zotu55	muscle strength	0.324720206420517	-0.0275236633688434	0.695883846619855
Zotu244	muscle strength	0.755190494410232	0.00871550290758292	0.93267054929547
Zotu78	muscle strength	0.186739518656275	0.0368955935695851	0.547829688226257
Zotu65	muscle strength	0.105775297200482	-0.0451947891858041	0.436338142945333
Zotu315	muscle strength	0.408197075937665	0.0231162445327401	0.762556721973196
Zotu85	muscle strength	0.208573676522341	-0.0351417909294036	0.572165416513244
Zotu278	muscle strength	0.277171250631616	-0.0303704132518425	0.651765859137639
Zotu77	muscle strength	0.177510932389414	-0.0376824577200553	0.54362723044258
Zotu94	muscle strength	0.376040651518565	-0.0247409914284973	0.743850289451882
Zotu96	muscle strength	0.418595199694155	-0.0226073912873151	0.768519591944813
Zotu216	muscle strength	0.63699124158925	0.013190564950947	0.876890752468725
Zotu170	muscle strength	0.512490371498748	0.0183066627098305	0.812018190768994
Zotu250	muscle strength	0.673746039787759	-0.0117679902006253	0.893090442702917
Zotu26	muscle strength	0.083226219543462	-0.0483993982323139	0.389391318793024
Zotu41	muscle strength	0.988792672514818	0.000392643274678912	0.994370271534327
Zotu121	muscle strength	0.374798192436727	-0.0248054395663572	0.743494551276755
Zotu122	muscle strength	0.793004342856209	0.00733494816089598	0.940606394241614
Zotu137	muscle strength	0.372355847524571	0.024932513342597	0.741981381444036
Zotu117	muscle strength	0.978434219196873	0.000755611132044385	0.994370271534327
Zotu206	muscle strength	0.334104796053606	0.0269948765353565	0.703521481121008
Zotu207	muscle strength	0.651000982950732	-0.0126444928489549	0.885814853577891
Zotu61	muscle strength	0.201217244124486	0.0357170344136967	0.561241328611836
Zotu113	muscle strength	0.374761120199905	-0.0248073645814329	0.743494551276755
Zotu178	muscle strength	0.186722709846431	-0.0368970003113712	0.547829688226257
Zotu217	muscle strength	0.85913285548222	-0.00496091477582085	0.967458302477804
Zotu205	muscle strength	0.0956462702110265	0.0465589015699953	0.411316214162256
Zotu218	muscle strength	0.972093174721459	0.00097786494362478	0.994370271534327
Zotu329	muscle strength	0.0601786143563481	0.0525084795988597	0.32568306814346
Zotu272	muscle strength	0.224458914751219	-0.0339479056919509	0.593212846128222
Zotu268	muscle strength	0.867675866965142	0.00465716676093213	0.968844171273194
Zotu197	muscle strength	0.490640481159738	-0.0192659523970369	0.802463863186834
Zotu298	muscle strength	0.162440412140792	-0.0390356749745429	0.532557806891964
Zotu239	muscle strength	0.298195671293444	0.0290744851294451	0.674031774123427
Zotu313	muscle strength	0.980377251327651	0.000687517995224602	0.994370271534327
Zotu154	muscle strength	0.511401923641902	-0.0183539337900918	0.812018190768994
Zotu210	muscle strength	0.201167072659179	-0.0357210097406873	0.561241328611836
Zotu233	muscle strength	0.779236891214217	0.00783534386967174	0.934981127578673
Zotu285	muscle strength	0.16808377446091	0.0385183414112253	0.537364740250267
Zotu166	muscle strength	0.90136836166946	-0.00346421555446296	0.974847066296224
Zotu91	muscle strength	0.481438502639039	0.0196767722563729	0.798042157351027
Zotu48	muscle strength	0.765638284000432	0.00833207749355497	0.934981127578673
Zotu95	muscle strength	0.270367754655451	0.0308040086593671	0.646382373843414
Zotu1	muscle strength	0.453869685055051	0.0209340121319975	0.78547711495702
Zotu193	muscle strength	0.652342302321924	0.012592466184113	0.887244256646398
Zotu86	muscle strength	0.457138256610462	0.0207827731517156	0.787323752434434
Zotu123	muscle strength	0.83924196897347	0.00567047647178658	0.958189621502348
Zotu5	muscle strength	0.874722737706285	-0.00440702870730844	0.970106523013776
Zotu20	muscle strength	0.606816856891893	0.0143843590634256	0.860271482793187
Zotu108	muscle strength	0.123951680404165	-0.0429867456361766	0.46876219021419
Zotu261	muscle strength	0.781491047874339	-0.00775324596341069	0.935518831162876
Zotu134	muscle strength	0.732234559193824	0.00956387072019066	0.917146174521455
Zotu219	muscle strength	0.308701549409261	-0.0284497607842712	0.68262240703158
Zotu124	muscle strength	0.642475812758317	0.0129761991449282	0.880520527612981
Zotu286	muscle strength	0.877678607546545	0.00430221220596758	0.970460208421138
Zotu177	muscle strength	0.30329809056658	0.0287692791149724	0.676774693165796
Zotu297	muscle strength	0.586568362179247	0.0152002749946684	0.846694618336763
Zotu169	muscle strength	0.295790583336876	-0.0292195560880494	0.671981589010164
Zotu213	muscle strength	0.259115633955347	0.0315378494655923	0.632770669696304
Zotu260	muscle strength	0.765775448456388	0.00832705422936334	0.934981127578673
Zotu300	muscle strength	0.612167617839835	0.014170807686862	0.862837868359894
Zotu116	muscle strength	0.556149151542691	0.0164511133408696	0.829507290271545
Zotu93	muscle strength	0.487007165440659	-0.0194276593587067	0.800649214502288
Zotu66	muscle strength	0.664788886400206	0.0121117363837882	0.891628207212727
Zotu160	muscle strength	0.497654918979276	-0.018955569344979	0.806287056308374
Zotu221	muscle strength	0.772537223792272	0.00807975244055533	0.934981127578673
Zotu17	muscle strength	0.0998096976296273	-0.045984893968162	0.421315440750906
Zotu7	muscle strength	0.994225260810212	0.000202311680552086	0.996732414695178
Zotu70	muscle strength	0.665701050446689	-0.0120766475734882	0.891628207212727
Zotu73	muscle strength	0.376316475027439	-0.0247267018935123	0.743850289451882
Zotu345	muscle strength	0.528596702647457	0.0176131447045992	0.81627270387272
Zotu200	muscle strength	0.984519000703946	-0.000542384388200636	0.994370271534327
Zotu148	muscle strength	0.392245842012285	0.0239121072743925	0.752817857654789
Zotu290	muscle strength	0.817426013147795	0.00645294953757222	0.949090607097983
Zotu307	muscle strength	0.0954349629985111	0.0465885627490316	0.411316214162256
Zotu249	muscle strength	0.745880240526302	0.00905856565344077	0.926219778133004
Zotu305	muscle strength	0.268254416007266	-0.0309402120189393	0.644933278598436
Zotu199	muscle strength	0.99948725620673	-1,80E+09	0.99948725620673
Zotu215	muscle strength	0.118140584915308	0.0436632916150008	0.459644250069649
Zotu224	muscle strength	0.980763401743522	-0.000673985936585943	0.994370271534327
Zotu42	muscle strength	0.187164055663848	0.0368600946969021	0.548188098414469
Zotu131	muscle strength	0.889995822094258	0.00386607099448195	0.970460208421138
Zotu28	muscle strength	0.927132231413019	0.00255634313383473	0.981941517670479
Zotu16	muscle strength	0.042864923153088	0.056569794393098	0.289438009968523
Zotu3	muscle strength	0.801569672535645	0.00702482139782743	0.941870929201131
Zotu119	muscle strength	0.729103252718208	-0.00968026009322922	0.915560768297899
Zotu365	muscle strength	0.814448796409123	-0.00656011250699352	0.948359452723019
Zotu220	muscle strength	0.745558322276248	0.0090704517672366	0.926137196496634
Zotu132	muscle strength	0.211763344824076	0.0348969381242717	0.576034424855289
Zotu12	muscle strength	0.516637056289043	-0.0181270496907701	0.812018190768994
Zotu282	muscle strength	0.0936968693818501	-0.0468345546163384	0.410319865191532
Zotu38	muscle strength	0.85535742035949	0.00509533550308921	0.965264835706561
Zotu6	muscle strength	0.341462523454094	-0.0265869555892558	0.710759535042793
Zotu72	muscle strength	0.206378573446581	-0.0353118756933703	0.56907126031734
Zotu308	muscle strength	0.995116608817542	-0.000171084291025249	0.996765973362543
Zotu64	muscle strength	0.183034227737262	0.037207981371071	0.547214177163274
Zotu371	muscle strength	0.0569190719759576	0.053190800622911	0.319538025240732
Zotu202	muscle strength	0.631747638186936	0.0133962397125706	0.87354046406209
Zotu68	muscle strength	0.79890228592582	0.00712130565935837	0.941026298227742
Zotu74	muscle strength	0.296398650436186	0.029182804246974	0.67240170273465
Zotu62	muscle strength	0.717763984117452	0.0101031597069308	0.913574740293749
Zotu49	muscle strength	0.711770215480887	0.0103276289944415	0.910301301171607
Zotu304	muscle strength	0.0436167199430272	0.056367001458777	0.291260085660068
Zotu180	muscle strength	0.0565860920133783	0.0532623166415665	0.319538025240732
Zotu101	muscle strength	0.490162598194947	0.0192871845159784	0.802044034772057
Zotu54	muscle strength	0.0294543533156299	0.0608193449070612	0.231673503519466
Zotu71	muscle strength	0.222260752002044	0.034109419013051	0.589983518857549
Zotu280	muscle strength	0.670169479317332	-0.0119050307708961	0.892157494618104
Zotu79	muscle strength	0.0594573685436294	0.0526567684081083	0.323746225907331
Zotu18	muscle strength	0.469630092475544	-0.0202102691119533	0.792847983603125
Zotu81	muscle strength	0.826914537048646	0.00611203961922507	0.95311857432467
Zotu67	muscle strength	0.210112353571892	0.0350233398538283	0.573470358906041
Zotu36	muscle strength	0.437964936187716	0.0216788904506982	0.780984051969478
Zotu174	muscle strength	0.815633921837018	0.0065174432379191	0.948982024132195
Zotu30	muscle strength	0.512977415783809	-0.0182855274111739	0.812018190768994
Zotu76	muscle strength	0.547412100155087	0.0168164390569373	0.823904197940943
Zotu157	muscle strength	0.97581142822177	0.000847533449564567	0.994370271534327
Zotu230	muscle strength	0.280298003991713	0.0301735719173857	0.654028675980664
Zotu324	muscle strength	0.310928539297456	-0.0283191502199781	0.683593829098163
Zotu265	muscle strength	0.773328029213594	-0.00805087151910893	0.934981127578673
Zotu47	muscle strength	0.0794412268329824	0.0490043484581303	0.37958229827761
Zotu209	muscle strength	0.315691681983447	0.0280418512287922	0.686732594393209
Zotu69	muscle strength	0.990150658831615	-0.000345064647630362	0.995090434845742
Zotu29	muscle strength	0.916072397560088	-0.00294568597586166	0.981293504742357
Zotu330	muscle strength	0.666450428141947	-0.0120478349957723	0.891628207212727
Zotu274	muscle strength	0.0994666559607206	0.0460314588298749	0.421280284415432
Zotu332	muscle strength	0.0587107565635192	0.0528118517232306	0.321397967083074
Zotu275	muscle strength	0.242755535610471	0.0326453197511408	0.617423790913378
Zotu103	muscle strength	0.386819569113058	0.0241872876099329	0.751262858920165
Zotu159	muscle strength	0.80273743247608	-0.00698260775362299	0.941870929201131
Zotu341	muscle strength	0.357856723626069	0.0256977808742297	0.728572981397039
Zotu256	muscle strength	0.846143585862908	-0.00542388659683792	0.962093647644686
Zotu181	muscle strength	0.4462513515629	0.021288921124475	0.784346776910846
Zotu33	muscle strength	0.977329009395695	0.000794344941304283	0.994370271534327
Zotu109	muscle strength	0.855100000188725	-0.00510450495359773	0.965264835706561
Zotu306	muscle strength	0.688900005766006	-0.0111904230294953	0.900557916863322
Zotu281	muscle strength	0.815828213853018	-0.00651044939616477	0.948982024132195
Zotu323	muscle strength	0.467777274969444	0.0202946451425643	0.792847983603125
Zotu318	muscle strength	0.887623318593835	-0.00395000279084471	0.970460208421138
Zotu120	muscle strength	0.896959069784717	-0.00361993104909241	0.974281329268027
Zotu118	muscle strength	0.427133549473007	-0.0221950849518408	0.773377041655855
Zotu295	muscle strength	0.881926989155609	0.0041516680536125	0.970460208421138
Zotu135	muscle strength	0.141075448410746	0.0411270329949663	0.499137713140998
Zotu114	muscle strength	0.0425395547603536	-0.056658493164663	0.28885472951506
Zotu53	muscle strength	0.943405236831164	0.00198435736736203	0.984483757459503
Zotu319	muscle strength	0.780892418109895	-0.00777504191812876	0.93543113891607
Zotu222	muscle strength	0.47119678581283	-0.0201390663353959	0.792847983603125
Zotu8	muscle strength	0.149438366138455	-0.0402814387987546	0.514590233255496
Zotu21	muscle strength	0.236928444634305	-0.0330523920959211	0.612769286907268
Zotu23	muscle strength	0.664142928210431	-0.0121365964157569	0.891628207212727
Zotu151	muscle strength	0.909742996097852	-0.00316875421689716	0.977980463637952
Zotu110	muscle strength	0.221266036913561	0.0341828828280257	0.589068024852109
Zotu189	muscle strength	0.401903633058705	-0.0234279773734753	0.758340205655592
Zotu149	muscle strength	0.121329904386278	0.0432888420109116	0.463585071975389
Zotu232	muscle strength	0.788849442794863	0.00748570873506431	0.939892268475328
Zotu158	muscle strength	0.0611014761559375	0.052320870363331	0.327836902440735
Zotu366	muscle strength	0.812459462590763	-0.00663177090842096	0.94718909008759
Zotu387	muscle strength	0.287823319032927	-0.029705850207099	0.660536300514806
Zotu15	muscle strength	0.616451158330464	0.0140004438526624	0.862837868359894
Zotu31	muscle strength	0.941928376012316	-0.00203623025881022	0.984483757459503
Zotu111	muscle strength	0.418075641130689	-0.0226326386004234	0.767972714029059
Zotu45	muscle strength	0.747460857607801	-0.00900022858414962	0.92699267334644
Zotu43	muscle strength	0.750192050266707	0.00889951840194953	0.929261942434355
Zotu229	muscle strength	0.831134849984646	0.00596070381865839	0.953399230004532
Zotu143	muscle strength	0.0224219247251498	0.0637699316979307	0.197334706440275
Zotu58	muscle strength	0.587611489591292	-0.0151579303583139	0.847188573064821
Zotu212	muscle strength	0.453397632722342	0.0209559049070004	0.78547711495702
Zotu52	muscle strength	0.120028686737426	0.0434406733035244	0.463493775858809
Zotu204	muscle strength	0.96946277900832	-0.00107007772199958	0.994370271534327
Zotu167	muscle strength	0.187354725723847	-0.036844170607696	0.548264385679659
Zotu107	muscle strength	0.488206126107159	-0.0193742259520788	0.800649214502288
Zotu195	muscle strength	0.5694082776917	0.0159019942475595	0.84032332719174
Zotu273	muscle strength	0.779525770427568	-0.00782481893517501	0.935018340579015
Zotu235	muscle strength	0.827872615699488	0.00607766841809531	0.95311857432467
Zotu50	muscle strength	0.583025502322541	-0.0153443549691805	0.845617284961476
Zotu25	muscle strength	0.982691781600075	-0.000606411073055772	0.994370271534327
Zotu191	muscle strength	0.308962224479308	-0.0284344403980178	0.68262240703158
Zotu83	muscle strength	0.536399174951274	0.0172810625181081	0.820022889493008
Zotu34	muscle strength	0.0145592551584924	0.0682316724091585	0.148709462548432
Zotu361	muscle strength	0.569170151964795	-0.015911801572886	0.840313913283529
Zotu128	muscle strength	0.12591483537694	-0.0427637856060478	0.47166032342643
Zotu24	muscle strength	0.117428209465764	-0.0437480093642643	0.459322783412785
Zotu102	muscle strength	0.901546952911252	-0.0034579108453245	0.974847066296224
Zotu240	muscle strength	0.55761425799703	-0.0163901279520217	0.829507290271545
Zotu241	muscle strength	0.3117137429235	0.0282732460143268	0.684326968949172
Zotu138	muscle strength	0.0301097041669133	0.060576468374803	0.235805156175438
Zotu162	muscle strength	0.10912109356193	0.0447670200813045	0.444437645167596
Zotu46	muscle strength	0.303918407713187	0.0287324076723686	0.677741787434204
Zotu349	muscle strength	0.362501942890694	0.0254505303432196	0.734319578168523
Zotu301	muscle strength	0.484060388591041	-0.0195592893836464	0.799636887941282
Zotu179	muscle strength	0.542985711114543	0.0170026187694363	0.821045116139005
Zotu140	muscle strength	0.131464651969709	0.0421477750865124	0.478125203653124
Zotu92	muscle strength	0.250492803077941	0.0321152742539505	0.625035698306222
Zotu99	muscle strength	0.43288913250918	0.0219198590538133	0.776672931458826
Zotu97	muscle strength	0.414830388691783	0.022790757516242	0.766074635812774
Zotu214	muscle strength	0.523450667209221	0.0178335304542126	0.814770185570714
Zotu87	muscle strength	0.0373980227701902	0.0581424690615265	0.269057997152202
Zotu186	muscle strength	0.413028437727786	-0.0228788696707869	0.765805856685263
Zotu59	muscle strength	0.765948080817618	0.00832073243429225	0.934981127578673
Zotu321	muscle strength	0.265713448090498	0.0311049545813054	0.642317975184097
Zotu10	muscle strength	0.806435181323698	-0.00684904132298586	0.94410759793835
Zotu227	muscle strength	0.0423829481421346	0.0567013902461724	0.288566221777747
Zotu152	muscle strength	0.805319027104026	-0.00688934134273635	0.944095309498609
Zotu289	muscle strength	0.441132757539934	-0.0215293145011918	0.782156629536389
Zotu358	muscle strength	0.354482835239441	0.0258786297757499	0.726286165911447
Zotu2	muscle strength	0.631590670481535	-0.0134024077342481	0.87354046406209
Zotu14	muscle strength	0.693979445983542	-0.0109979044359925	0.901622925834564
Zotu4	muscle strength	0.296516911934006	0.0291756623271369	0.67240170273465
Zotu51	muscle strength	0.430777398527818	0.0220205920172569	0.776341375279259
Zotu44	muscle strength	0.601988080312424	-0.0145778002972901	0.857865874224043
Zotu13	muscle strength	0.205980453596757	0.0353428638798404	0.56907126031734
Zotu172	muscle strength	0.331892984137508	0.0271186299453563	0.703521481121008
Zotu27	muscle strength	0.284171195997627	0.0299317945801263	0.659569777115684
Zotu106	muscle strength	0.50824259034628	0.0184914413758543	0.809787807479198
Zotu173	muscle strength	0.764747049615867	0.00836472301548964	0.934981127578673
Zotu75	muscle strength	0.671455544074133	0.0118557207693416	0.892157494618104
Zotu337	muscle strength	0.610298704923597	-0.0142453023531051	0.861599860809128
Zotu294	muscle strength	0.31262635079997	-0.028219989162336	0.684944500302532
Zotu190	muscle strength	0.770343046111509	0.00815993102705156	0.934981127578673
Zotu84	muscle strength	0.779981973890154	-0.00780820001804218	0.935142845385561
Zotu276	muscle strength	0.172132598139985	0.0381551571320466	0.539840330651548
Zotu56	muscle strength	0.411045168162929	0.0229761114086642	0.765117956755021
Zotu271	muscle strength	0.645835434683629	0.0128452639479153	0.883697843835033
Zotu226	muscle strength	0.385875085754055	0.0242354243774472	0.750634689347749
Zotu279	muscle strength	0.424982589778707	-0.0222984947113955	0.77281187088144
Zotu141	muscle strength	0.439604325389568	0.0216014057462457	0.780984051969478
Zotu283	muscle strength	0.206274471368866	-0.0353199744254343	0.56907126031734
Zotu22	muscle strength	0.697603699082265	0.0108608581704108	0.902581634610355
Zotu9	muscle strength	0.751013272502723	0.00886925921527142	0.929261942434355
Zotu133	muscle strength	0.628945161627224	-0.0135064610639317	0.872105222202797
Zotu136	muscle strength	0.0699756560206571	0.0506269425263769	0.354810587938097
Zotu112	muscle strength	0.868055063884847	0.0046436973507131	0.968844171273194
Zotu165	muscle strength	0.443859394855107	-0.0214010617956009	0.783560937558237
Zotu139	muscle strength	0.463984561294979	0.0204679420618645	0.792847983603125
Zotu246	muscle strength	0.817174961424689	-0.00646198230061975	0.949090607097983
Zotu377	muscle strength	0.371038960725134	0.0250012443542348	0.741668837700847
Zotu259	muscle strength	0.750810297855451	-0.00887673715845011	0.929261942434355
Zotu287	muscle strength	0.0954470033010317	-0.0465868712417017	0.411316214162256
Zotu254	muscle strength	0.00905051731943918	-0.0728858747607802	0.113162675173402
Zotu161	muscle strength	0.729145053543604	-0.00967870527336039	0.915560768297899
Zotu263	muscle strength	0.407733561909542	-0.0231391055105917	0.762476480394017
Zotu379	muscle strength	0.0182642370072077	0.0659191597721535	0.17157026784491
Zotu89	muscle strength	0.0162128093839413	0.0671423929465443	0.160621985863856
Zotu188	muscle strength	0.659890891060583	0.0123004789861809	0.890698997982822
Zotu243	muscle strength	0.225959838591731	0.0338382709576099	0.595443586288966
Zotu39	muscle strength	0.0189831110177935	0.0655188990191795	0.17514697341099
Zotu115	muscle strength	0.254522707058146	0.0318437218314374	0.628580012230689
Zotu98	muscle strength	0.913044772861228	-0.0030523648438586	0.979787021720868
Zotu125	muscle strength	0.00223351299148873	0.0853398907851809	0.0460154437905576
Zotu35	muscle strength	0.331027096132331	0.0271672223377405	0.702754245067817
Zotu183	muscle strength	0.899917553997368	-0.00351543918047142	0.974785517140505
Zotu176	muscle strength	0.00846190077610204	0.0735246266566389	0.109581615050521
Zotu144	muscle strength	0.7602454436166	0.00852979021057561	0.934981127578673
Zotu147	muscle strength	0.0296593436090452	0.0607428796632554	0.232780908931597
Zotu208	muscle strength	0.0928080468136381	-0.0469617650800392	0.407905427571214
Zotu105	muscle strength	0.0453432468431634	0.0559122137994871	0.295709735707393
Zotu63	muscle strength	0.038590419800492	0.0577835676561257	0.27383338981719
Zotu175	muscle strength	0.781463671072289	-0.00775424264281379	0.935518831162876
Zotu257	muscle strength	0.0746186400852995	0.0498100413063527	0.367921374372634
Zotu164	muscle strength	0.0478936396473947	0.0552663883275219	0.302130306988274
Zotu426	muscle strength	0.0307721143350074	-0.0603355453341748	0.23995631522309
Zotu255	muscle strength	0.00819869982611948	0.0738231805480097	0.108146930306687
Zotu264	muscle strength	0.0392902655693776	0.0575772834962384	0.275563835502056
Zotu262	muscle strength	0.928308938440546	-0.00251494961439627	0.982214243007126
Zotu196	muscle strength	0.639097701789789	0.013108142411966	0.878837334943236
Zotu296	muscle strength	0.795550166691813	-0.00724267842941244	0.941026298227742
Zotu90	muscle strength	0.397401098904172	0.0236527997702603	0.754318576316787
Zotu129	muscle strength	0.0740572591174846	0.0499065654350598	0.366846477540982
Zotu145	muscle strength	0.225845595826607	-0.033846597502109	0.595443586288966
Zotu82	muscle strength	0.0380513379054209	0.0579446424382883	0.272676188231336
Zotu211	muscle strength	0.400262655260681	-0.0235097392563948	0.757490807920266
Zotu126	muscle strength	0.188771964109954	0.0367261808523016	0.549347625893012
Zotu37	muscle strength	0.215935314262414	0.0345806661207692	0.582575483270471
Zotu32	muscle strength	0.453016533537784	0.0209735888472668	0.78547711495702
Zotu11	muscle strength	0.377999724699569	-0.0246396376761684	0.743850289451882
Zotu100	muscle strength	0.258567292281807	0.0315741684630413	0.632377272643851
Zotu168	muscle strength	0.39480547876334	-0.0237831027877661	0.752817857654789
Zotu198	muscle strength	0.556383540909705	0.0164413515780301	0.829507290271545
Zotu40	muscle strength	0.397203449258265	-0.0236627039158716	0.754318576316787
Zotu182	muscle strength	0.237776199763794	0.032992733714507	0.614085826455496
Zotu130	muscle strength	0.909138580527049	0.00319006607019087	0.97791055858531
Zotu194	muscle strength	0.816679086472874	-0.00647982570959067	0.949090607097983
Zotu156	muscle strength	0.671166548667514	0.0118667981489932	0.892157494618104
Zotu60	muscle strength	0.204349635073402	0.0354702565934892	0.566925613447709
Zotu153	muscle strength	0.697200310245219	0.0108760988223119	0.902581634610355
Zotu187	muscle strength	0.307057328772845	-0.0285465924597655	0.682224187579863
Zotu237	muscle strength	0.108940106315367	0.0447898924497779	0.444437645167596
Zotu80	muscle strength	0.957090177370531	0.00150399206693314	0.991262205982732
Zotu57	muscle strength	0.734743462998015	-0.00947073530145413	0.918791580082725
Zotu88	muscle strength	0.515554040706138	0.0181738879274049	0.812018190768994
Zotu184	muscle strength	0.872605842266257	0.00448213277181517	0.969383818645051
Zotu238	muscle strength	0.604331142537661	-0.0144838504490985	0.859672311824856
Zotu242	muscle strength	0.196347211617381	-0.0361063316932366	0.557521526487567
Zotu155	muscle strength	0.386353409258561	0.0242110370562811	0.751038785113515
Zotu247	muscle strength	0.391009481131027	0.0239746019206223	0.752817857654789
Zotu19	muscle strength	0.538858926318039	0.0171768781962743	0.820622623615796
Zotu104	muscle strength	0.14366041964448	-0.0408616542894415	0.50365680257526
Zotu146	muscle strength	0.564644346273575	-0.016098573597716	0.837725204414068
Zotu342	muscle strength	0.167555810967562	0.0385661820225741	0.537364740250267
Zotu236	muscle strength	0.37444346673678	0.0248238638970374	0.743494551276755
Zotu127	muscle strength	0.00932206820805019	0.0726036094585115	0.113810839469327
Zotu185	muscle strength	0.525572138683826	0.0177425421676759	0.815457670033185
Bacteroides_clarus	muscle strength	0.755190494410232	0.00871550290758292	0.93267054929547
Bacteroides_caccae	muscle strength	0.186739518656275	0.0368955935695851	0.547829688226257
Bacteroides_salyersiae	muscle strength	0.357479811853386	0.0257179308841049	0.728572981397039
Bacteroides_finegoldii	muscle strength	0.277171250631616	-0.0303704132518425	0.651765859137639
Bacteroides_ovatus	muscle strength	0.63699124158925	0.013190564950947	0.876890752468725
Bacteroides_eggerthii	muscle strength	0.532398516664401	0.0174510276805464	0.817652275063582
Bacteroides_uniformis	muscle strength	0.170706224959517	-0.0382823675957474	0.538244149307138
Bacteroides_intestinalis	muscle strength	0.524101673279103	-0.0178055892590606	0.814770185570714
Bacteroides_plebeius	muscle strength	0.250293154942549	0.0321288063125892	0.625035698306222
Bacteroides_coprocola	muscle strength	0.978434219196873	0.000755611132044385	0.994370271534327
Odoribacter_splanchnicus	muscle strength	0.651000982950732	-0.0126444928489549	0.885814853577891
Alistipes_putredinis	muscle strength	0.201217244124486	0.0357170344136967	0.561241328611836
Alistipes_shahii	muscle strength	0.186722709846431	-0.0368970003113712	0.547829688226257
Alistipes_finegoldii	muscle strength	0.85913285548222	-0.00496091477582085	0.967458302477804
Alistipes_obesi	muscle strength	0.0956462702110265	0.0465589015699953	0.411316214162256
Alistipes_inops	muscle strength	0.972093174721459	0.00097786494362478	0.994370271534327
Barnesiella_intestinihominis	muscle strength	0.811430169308467	-0.0066688644681489	0.94718909008759
Parabacteroides_distasonis	muscle strength	0.940687272982952	-0.00207982786355724	0.984483757459503
Prevotella_9_copri	muscle strength	0.453869685055051	0.0209340121319975	0.78547711495702
Bacteroides_coprophilus	muscle strength	0.772537223792272	0.00807975244055533	0.934981127578673
Bacteroides_vulgatus	muscle strength	0.994225260810212	0.000202311680552086	0.996732414695178
Bacteroides_massiliensis	muscle strength	0.665701050446689	-0.0120766475734882	0.891628207212727
Parabacteroides_merdae	muscle strength	0.376316475027439	-0.0247267018935123	0.743850289451882
Parabacteroides_johnsonii	muscle strength	0.528596702647457	0.0176131447045992	0.81627270387272
Roseburia_inulinivorans	muscle strength	0.187164055663848	0.0368600946969021	0.548188098414469
Roseburia_hominis	muscle strength	0.889995822094258	0.00386607099448195	0.970460208421138
Roseburia_intestinalis	muscle strength	0.927132231413019	0.00255634313383473	0.981941517670479
Lachnospiraceae_UCG.001_bacterium	muscle strength	0.745558322276248	0.0090704517672366	0.926137196496634
Fusicatenibacter_saccharivorans	muscle strength	0.516637056289043	-0.0181270496907701	0.812018190768994
Coprococcus_3_comes	muscle strength	0.85535742035949	0.00509533550308921	0.965264835706561
Dorea_formicigenerans	muscle strength	0.206378573446581	-0.0353118756933703	0.56907126031734
Butyrivibrio_crossotus	muscle strength	0.183034227737262	0.037207981371071	0.547214177163274
Coprococcus_1_catus	muscle strength	0.79890228592582	0.00712130565935837	0.941026298227742
Coprococcus_2_eutactus	muscle strength	0.222571564562697	0.0340865124727123	0.590376366572304
Lachnospira_pectinoschiza	muscle strength	0.041088586078639	0.0570611630341371	0.282172752123381
Anaerostipes_hadrus	muscle strength	0.460594615015595	-0.0206235037831003	0.790267908329896
Intestinibacter_bartlettii	muscle strength	0.990150658831615	-0.000345064647630362	0.995090434845742
Akkermansia_muciniphila	muscle strength	0.642352322100977	0.0129810173779284	0.880520527612981
Bilophila_wadsworthia	muscle strength	0.80273743247608	-0.00698260775362299	0.941870929201131
Desulfovibrio_piger	muscle strength	0.357856723626069	0.0256977808742297	0.728572981397039
Sutterella_wadsworthensis	muscle strength	0.392611016502378	-0.0238936715530906	0.752817857654789
Parasutterella_excrementihominis	muscle strength	0.141075448410746	0.0411270329949663	0.499137713140998
Bifidobacterium_bifidum	muscle strength	0.909742996097852	-0.00316875421689716	0.977980463637952
Senegalimassilia_anaerobia	muscle strength	0.401903633058705	-0.0234279773734753	0.758340205655592
Slackia_isoflavoniconvertens	muscle strength	0.788849442794863	0.00748570873506431	0.939892268475328
Collinsella_aerofaciens	muscle strength	0.616451158330464	0.0140004438526624	0.862837868359894
Dialister_succinatiphilus	muscle strength	0.204332115359938	0.03547162916341	0.566925613447709
Dialister_invisus	muscle strength	0.747460857607801	-0.00900022858414962	0.92699267334644
Mitsuokella_jalaludinii	muscle strength	0.0224219247251498	0.0637699316979307	0.197334706440275
Megamonas_funiformis	muscle strength	0.587611489591292	-0.0151579303583139	0.847188573064821
Mitsuokella_multacida	muscle strength	0.0877516122665335	0.0477046671258663	0.39648063132694
Phascolarctobacterium_succinatutens	muscle strength	0.120028686737426	0.0434406733035244	0.463493775858809
Acidaminococcus_intestini	muscle strength	0.96946277900832	-0.00107007772199958	0.994370271534327
Phascolarctobacterium_faecium	muscle strength	0.488206126107159	-0.0193742259520788	0.800649214502288
Catenibacterium_mitsuokai	muscle strength	0.982691781600075	-0.000606411073055772	0.994370271534327
Holdemanella_biformis	muscle strength	0.536399174951274	0.0172810625181081	0.820022889493008
Lactobacillus_ruminis	muscle strength	0.830951304340008	-0.00596728190271885	0.953399230004532
Turicibacter_sanguinis	muscle strength	0.664266181187259	0.0121318522217982	0.891628207212727
Faecalibacterium_CM04.06	muscle strength	0.693979445983542	-0.0109979044359925	0.901622925834564
Faecalibacterium_prausnitzii	muscle strength	0.132455626676859	0.0420399115938535	0.479325451427436
Ruminococcus_1_bicirculans	muscle strength	0.284171195997627	0.0299317945801263	0.659569777115684
Ruminococcus_1_callidus	muscle strength	0.50824259034628	0.0184914413758543	0.809787807479198
Ruminococcus_2_bromii	muscle strength	0.751013272502723	0.00886925921527142	0.929261942434355
Butyricicoccus_faecihominis	muscle strength	0.443859394855107	-0.0214010617956009	0.783560937558237
Flavonifractor_plautii	muscle strength	0.00905051731943918	-0.0728858747607802	0.113162675173402
Ruminococcaceae_UCG.002_bacterium	muscle strength	0.0189831110177935	0.0655188990191795	0.17514697341099
Blautia_obeum	muscle strength	0.453016533537784	0.0209735888472668	0.78547711495702
Blautia_massiliensis	muscle strength	0.377999724699569	-0.0246396376761684	0.743850289451882
Blautia_stercoris	muscle strength	0.39480547876334	-0.0237831027877661	0.752817857654789
Blautia_faecis	muscle strength	0.397203449258265	-0.0236627039158716	0.754318576316787
Dorea_longicatena	muscle strength	0.538858926318039	0.0171768781962743	0.820622623615796
Rikenellaceae_RC9_gut_group	muscle strength	0.127415238577936	0.0425951987088411	0.472689767609919
Butyricimonas	muscle strength	0.06124325052886	0.0522922571214957	0.327836902440735
Odoribacter	muscle strength	0.653191431012214	-0.0125595529825672	0.887659025255054
Alistipes	muscle strength	0.71232288140493	0.0103069037581679	0.910301301171607
Barnesiella	muscle strength	0.955762179436204	-0.00155058540520034	0.990169617895907
CAG.873	muscle strength	0.145598128013552	-0.0406651148064611	0.507532453513781
Prevotellaceae_NK3B31_group	muscle strength	0.345695172501378	0.0263548374992401	0.714646918751423
Prevotella_7	muscle strength	0.955186280839873	-0.00157079236818433	0.990138780538988
Prevotella_9	muscle strength	0.524254466284655	0.0177990339562436	0.814770185570714
Prevotella_2	muscle strength	0.570917094157062	0.0158398982730909	0.841180570261482
Paraprevotella	muscle strength	0.362026530760792	0.0254757434844626	0.733766462011533
Alloprevotella	muscle strength	0.488032355996844	-0.0193819658795577	0.800649214502288
Bacteroides	muscle strength	0.329141874526817	-0.0272733031980956	0.700392275254835
Parabacteroides	muscle strength	0.845824837226843	0.00543526582796588	0.962032892027771
Ruminococcaceae_UCG.014	muscle strength	0.694975524606901	0.0109602128686227	0.901926002943673
Roseburia	muscle strength	0.365726774477318	0.0252800469074916	0.737347940883647
Agathobacter	muscle strength	0.353689845798924	0.0259212933495134	0.725384265196209
Fusicatenibacter	muscle strength	0.439969795345584	-0.0215841546496058	0.780984051969478
Coprococcus_3	muscle strength	0.890572636332187	0.00384567039092822	0.970460208421138
Blautia	muscle strength	0.0896840659085438	-0.047416780551764	0.402419906625081
Butyrivibrio	muscle strength	0.188536844231713	0.0367457100732915	0.549347625893012
Lachnospiraceae_UCG.010	muscle strength	0.935353746580457	0.00226724345851614	0.984177231935675
Tyzzerella	muscle strength	0.0132394926232821	-0.0691822995285242	0.139553489104712
Coprococcus_1	muscle strength	0.673380344412825	0.0117819892747557	0.893090442702917
Coprococcus_2	muscle strength	0.0700145348452715	0.0506199202080682	0.354810587938097
Lachnospiraceae_UCG.008	muscle strength	0.0747815920884256	0.0497821342830659	0.367921374372634
Lachnospira	muscle strength	0.0101572101166882	0.0717792245999977	0.118496408603241
Anaerostipes	muscle strength	0.391847059122472	-0.0239322515889569	0.752817857654789
Lachnospiraceae_ND3007_group	muscle strength	0.451062336977574	0.0210644005791664	0.785461849929615
Tyzzerella_3	muscle strength	0.28018958759959	0.0301803721185703	0.654028675980664
Peptococcus	muscle strength	0.50673954997674	0.0185570171852674	0.809087454079991
Mogibacterium	muscle strength	0.703221355872882	-0.0106489470433792	0.904990777627335
Family_XIII_AD3011_group	muscle strength	0.165492096652782	0.0387542753595271	0.537364740250267
Romboutsia	muscle strength	0.0869799301819584	0.0478210564989049	0.39648063132694
Terrisporobacter	muscle strength	0.309810859191778	0.0283846235137955	0.682801860076304
Intestinibacter	muscle strength	0.969197174290376	0.00107938955527997	0.994370271534327
Akkermansia	muscle strength	0.481409947042695	0.0196780537013197	0.798042157351027
Methanobrevibacter	muscle strength	0.385375924127513	0.0242608938076796	0.750634689347749
Bilophila	muscle strength	0.404012062079682	-0.0233232178252432	0.758340205655592
Desulfovibrio	muscle strength	0.413568617482067	0.0228524320377058	0.76588345607251
Succinivibrio	muscle strength	0.966233523899923	-0.00118330050219173	0.994370271534327
Haemophilus	muscle strength	0.831801730413841	-0.00593680629422749	0.953560883490543
Sutterella	muscle strength	0.841038216372523	0.0056062561463617	0.958392386098922
Parasutterella	muscle strength	0.0479261180238807	0.0552583522438774	0.302130306988274
Klebsiella	muscle strength	0.0435793425948515	-0.056377013815295	0.291260085660068
Escherichia.Shigella	muscle strength	0.943405236831164	0.00198435736736203	0.984483757459503
Bifidobacterium	muscle strength	0.284948834630029	-0.029883521125151	0.659569777115684
Senegalimassilia	muscle strength	0.768782770967791	-0.00821698665139587	0.934981127578673
Enterorhabdus	muscle strength	0.153920821906859	0.0398429909863647	0.519556195981133
Slackia	muscle strength	0.899242108146455	0.00353929114241532	0.974785517140505
Libanicoccus	muscle strength	0.924880452551239	-0.00263557060341486	0.981941517670479
Collinsella	muscle strength	0.812402402834888	0.00663382691564679	0.94718909008759
Olsenella	muscle strength	0.838141948969889	-0.00570981967931009	0.958102997151582
Coriobacteriaceae_UCG.003	muscle strength	0.67408591692352	-0.0117549821105872	0.893090442702917
Dialister	muscle strength	0.833923962771582	-0.00586078528466991	0.954868850291449
Megasphaera	muscle strength	0.862528250276806	-0.00484012292747602	0.967717434050715
Veillonella	muscle strength	0.802902107600854	0.00697665615375877	0.941870929201131
Mitsuokella	muscle strength	0.00663146351690518	0.0758023010770223	0.0939809958073982
Megamonas	muscle strength	0.442597983876063	-0.0214603385911864	0.782858677821758
Phascolarctobacterium	muscle strength	0.0516365473375492	0.0543689952789034	0.308804676248444
Acidaminococcus	muscle strength	0.161793540652881	-0.039095834543314	0.532557806891964
Erysipelatoclostridium	muscle strength	0.0246235457768177	-0.0627691402803792	0.208609759314815
Erysipelotrichaceae_UCG.003	muscle strength	0.599178024718562	-0.0146906927494515	0.856435122273233
Catenibacterium	muscle strength	0.994808220844415	-0.000181888295754851	0.996732414695178
Solobacterium	muscle strength	0.197749797191361	-0.035993496194184	0.558442963096476
Holdemanella	muscle strength	0.0285338154144859	0.0611684674636899	0.226397406330254
Anaeroplasma	muscle strength	0.569170151964795	-0.015911801572886	0.840313913283529
Streptococcus	muscle strength	0.0544251902301043	-0.0537351299597754	0.316112422785602
Lactobacillus	muscle strength	0.0996851858876009	-0.046001780564906	0.421280284415432
Turicibacter	muscle strength	0.664266181187259	0.0121318522217982	0.891628207212727
Christensenellaceae_R.7_group	muscle strength	0.104801708050233	0.0453212763450238	0.434298278160166
Ruminococcaceae_UCG.013	muscle strength	0.176338072583358	0.0377846202065284	0.54186597558242
Clostridium_sensu_stricto_1	muscle strength	0.0350848162450643	0.0588674194874761	0.257525392114581
Subdoligranulum	muscle strength	0.719346204153073	0.0100440139034954	0.913957463860286
Fournierella	muscle strength	0.452176422691326	0.0210126017267596	0.785461849929615
Faecalibacterium	muscle strength	0.527021680199147	-0.0176804803650726	0.81627270387272
Negativibacillus	muscle strength	0.537422836045094	-0.0172376756398634	0.820022889493008
Ruminococcus_1	muscle strength	0.0766923252931362	0.0494585495004001	0.372814725166424
Ruminiclostridium_6	muscle strength	0.962301179987418	-0.00132120106440462	0.994010287514658
Ruminococcus_2	muscle strength	0.867162516490212	0.00467540314635342	0.968823090137764
CAG.352	muscle strength	0.597538862170245	-0.0147566558400041	0.855831120183308
Ruminiclostridium_5	muscle strength	0.383198954730303	0.0243722086587286	0.748929536164283
Butyricicoccus	muscle strength	0.667299008377037	-0.0120152236457028	0.891867338483752
Ruminococcaceae_UCG.008	muscle strength	0.780145368806211	-0.00780224841817795	0.935142845385561
Ruminococcaceae_UCG.010	muscle strength	0.36753537234884	0.0251848440909075	0.737511488730987
Flavonifractor	muscle strength	0.105154301658066	-0.0452753607487507	0.435261983803821
Ruminococcaceae_NK4A214_group	muscle strength	0.0312842957685679	0.0601522930114654	0.240332323001753
Ruminococcaceae_UCG.002	muscle strength	0.0314986639245541	0.060076357431571	0.241467558964975
Ruminococcaceae_UCG.003	muscle strength	0.0849225625924129	0.0481354832216839	0.393417007995347
Oscillibacter	muscle strength	0.249314506950026	-0.0321952478092552	0.623751439974242
Ruminococcaceae_UCG.005	muscle strength	0.18577309639867	0.0369766264527126	0.547829688226257
Ruminiclostridium_9	muscle strength	0.513554147969645	0.0182605136058115	0.812018190768994
Ruminococcaceae_UCG.004	muscle strength	0.542557021347958	-0.0170206899908423	0.821045116139005
Intestinimonas	muscle strength	0.582230161366611	-0.0153767555927476	0.845617284961476
Lachnospiraceae_UCG.003	muscle strength	0.845384246249279	0.00545099627660224	0.96183882881865
CAG.56	muscle strength	0.397980408923501	0.0236237878566638	0.754352829459809
Marvinbryantia	muscle strength	0.993118523329728	-0.000241085356988108	0.996732414695178
Lachnospiraceae_FCS020_group	muscle strength	0.168159992007014	0.0385114443897559	0.537364740250267
Lachnoclostridium	muscle strength	0.243265867602859	-0.0326099974330949	0.617423790913378
Lachnospiraceae_UCG.004	muscle strength	0.697720993329516	-0.0108564272185502	0.902581634610355
Lachnospiraceae_NK4A136_group	muscle strength	0.792165068909223	-0.00736538390221122	0.940451398732747
Lachnospiraceae_AC2044_group	muscle strength	0.60265495902821	-0.0145510437268	0.858298068121088
Dorea	muscle strength	0.979243530186094	-0.0007272484838876	0.994370271534327
Lachnospiraceae_UCG.001	muscle strength	0.157813608813279	0.0394700221631029	0.525859832947027
Bacteroidales_Marinifilaceae	muscle strength	0.534027226305109	0.0173817556143755	0.818252235821296
Bacteroidales_Rikenellaceae	muscle strength	0.0765912982950215	0.0494754930502528	0.372814725166424
Bacteroidales_Barnesiellaceae	muscle strength	0.876918917597964	0.00432914533109478	0.970460208421138
Bacteroidales_Muribaculaceae	muscle strength	0.915106158281504	0.00297972684896068	0.980837992884639
Bacteroidales_Prevotellaceae	muscle strength	0.537560509742107	0.0172318436415276	0.820022889493008
Bacteroidales_Bacteroidaceae	muscle strength	0.329141874526817	-0.0272733031980956	0.700392275254835
Bacteroidales_Tannerellaceae	muscle strength	0.847919816239858	0.0053604920914899	0.962604024322394
Clostridiales_Lachnospiraceae	muscle strength	0.750205495448068	-0.00889902290990342	0.929261942434355
Clostridiales_Peptococcaceae	muscle strength	0.612835637845659	0.0141442048897655	0.862837868359894
Clostridiales_Family_XIII	muscle strength	0.0901999177021922	0.0473407766281391	0.403349470263448
Clostridiales_Peptostreptococcaceae	muscle strength	0.367162616955759	0.0252044416556279	0.737511488730987
Victivallales_vadinBE97	muscle strength	0.830055797501795	0.00599938067480954	0.953399230004532
Verrucomicrobiales_Akkermansiaceae	muscle strength	0.481409947042695	0.0196780537013197	0.798042157351027
Methanobacteriales_Methanobacteriaceae	muscle strength	0.39420452762122	0.0238133448885116	0.752817857654789
Desulfovibrionales_Desulfovibrionaceae	muscle strength	0.49266129320835	0.019176291117934	0.803945286785724
Aeromonadales_Succinivibrionaceae	muscle strength	0.854726688379653	-0.00511780350449052	0.965264835706561
Pasteurellales_Pasteurellaceae	muscle strength	0.876524097011528	-0.00434314440522517	0.970460208421138
Betaproteobacteriales_Burkholderiaceae	muscle strength	0.694410744420178	0.0109815816750252	0.901838595726205
Enterobacteriales_Enterobacteriaceae	muscle strength	0.346948901872677	-0.0262864311203222	0.716830038854887
Bifidobacteriales_Bifidobacteriaceae	muscle strength	0.285899617283731	-0.0298246202200833	0.659569777115684
Coriobacteriales_Eggerthellaceae	muscle strength	0.399606069345258	0.0235425100751687	0.756884304570416
Coriobacteriales_Coriobacteriaceae	muscle strength	0.774873982527618	0.00799443668364998	0.934981127578673
Coriobacteriales_Atopobiaceae	muscle strength	0.855209841571234	-0.0051005922750267	0.965264835706561
Selenomonadales_Veillonellaceae	muscle strength	0.616712062357341	-0.013990084082181	0.862837868359894
Selenomonadales_Acidaminococcaceae	muscle strength	0.19901475142574	0.035892233566829	0.560269789339855
Erysipelotrichales_Erysipelotrichaceae	muscle strength	0.621735258285985	0.0137909987952396	0.865417292339724
Anaeroplasmatales_Anaeroplasmataceae	muscle strength	0.569170151964795	-0.015911801572886	0.840313913283529
Lactobacillales_Streptococcaceae	muscle strength	0.0512455737401396	-0.0544601373388337	0.308804676248444
Lactobacillales_Lactobacillaceae	muscle strength	0.102707561949733	-0.0455965364149165	0.42905255717711
Clostridiales_Christensenellaceae	muscle strength	0.104697142994008	0.0453349166145691	0.434298278160166
Clostridiales_Clostridiales_vadinBB60_group	muscle strength	0.737357398492729	0.00937381250098582	0.921315619205594
Clostridiales_Clostridiaceae_1	muscle strength	0.0586907939055591	0.052816020690791	0.321397967083074
Clostridiales_Ruminococcaceae	muscle strength	0.465077687697153	0.0204179144511397	0.792847983603125
Bacteroidetes	muscle strength	0.910872174888274	-0.00312894399388192	0.978324202057133
Lentisphaerae	muscle strength	0.397546276707496	0.0236455268582731	0.754318576316787
Verrucomicrobia	muscle strength	0.426225221117665	0.0222387167284531	0.773377041655855
Euryarchaeota	muscle strength	0.344964895235846	0.026394755933162	0.714646918751423
Proteobacteria	muscle strength	0.721919778220129	0.00994790553248222	0.913957463860286
Cyanobacteria	muscle strength	0.656570628934589	0.0124287430823935	0.888881040161337
Actinobacteria	muscle strength	0.404316364917835	-0.0233081252514248	0.758340205655592
Tenericutes	muscle strength	0.571158753194283	0.0158299599556143	0.841194816849094
Firmicutes	muscle strength	0.639374762708289	0.0130973099306821	0.878837334943236
Zotu55	calf circumference	0.264979763074473	0.0308436323409871	0.641765212361601
Zotu244	calf circumference	0.614253175670504	-0.0139486125643109	0.862837868359894
Zotu78	calf circumference	0.447717382853241	0.0210104169381934	0.785309385056201
Zotu65	calf circumference	0.570140762560547	-0.0157149833073943	0.840719969517911
Zotu315	calf circumference	0.48952722197999	-0.0191244166720152	0.801397907040409
Zotu85	calf circumference	0.485199977327657	-0.0193154034977154	0.800236910229568
Zotu278	calf circumference	0.574092551044959	0.015554218902787	0.841711608083312
Zotu77	calf circumference	0.58600247778316	0.0150728319326069	0.846694618336763
Zotu94	calf circumference	0.976532926408633	0.000814128533565283	0.994370271534327
Zotu96	calf circumference	0.85097762960114	-0.0051995863003138	0.964504802949681
Zotu216	calf circumference	0.654630218877333	0.0123803177244091	0.888024382210703
Zotu170	calf circumference	0.468268668644276	0.0200717308465822	0.792847983603125
Zotu250	calf circumference	0.01850459718157	0.0651190752934405	0.17293213757828
Zotu26	calf circumference	0.822116091454965	-0.00622229029357237	0.950571730744803
Zotu41	calf circumference	0.215735742191134	0.0342520146774791	0.582575483270471
Zotu121	calf circumference	0.595782953758704	0.0146809003259244	0.854552606933964
Zotu122	calf circumference	0.584327006340465	-0.0151402746916711	0.846455162086158
Zotu137	calf circumference	0.00853072108267044	0.072701471059187	0.109588617330792
Zotu117	calf circumference	0.269903446746159	0.0305279753470842	0.646382373843414
Zotu206	calf circumference	0.869315593902956	0.00455353646915047	0.969292233546162
Zotu207	calf circumference	0.0789203547579781	0.048598505737222	0.379529451395794
Zotu61	calf circumference	0.448315065379574	0.0209827791883153	0.785309385056201
Zotu113	calf circumference	0.632389332091281	-0.0132389433570215	0.87354046406209
Zotu178	calf circumference	0.524454940188099	0.0176145557786446	0.814770185570714
Zotu217	calf circumference	0.527282833146001	-0.0174946313241871	0.81627270387272
Zotu205	calf circumference	0.499211410505843	0.018700251748585	0.806287056308374
Zotu218	calf circumference	0.0048662937975051	0.0778121006981256	0.0784230280433489
Zotu329	calf circumference	0.514332978722922	0.0180465497891571	0.812018190768994
Zotu272	calf circumference	0.677384317196736	0.0115140238763669	0.894552359355378
Zotu268	calf circumference	0.375888967750317	0.0245037824062471	0.743850289451882
Zotu197	calf circumference	0.951155659777508	0.00169534054617116	0.988139455496583
Zotu298	calf circumference	0.617738887237749	-0.0138115177421565	0.862837868359894
Zotu239	calf circumference	0.0660640393883964	0.0508362518713194	0.342732609374629
Zotu313	calf circumference	0.30683365639862	0.0282766677326916	0.682145210362597
Zotu154	calf circumference	0.384267775615255	0.0240767378802394	0.750325769725856
Zotu210	calf circumference	0.0755841626570682	0.0491487833113378	0.370392219078127
Zotu233	calf circumference	0.740195136618468	0.00917720225395985	0.922953083005009
Zotu285	calf circumference	0.104358292982353	0.0449262509917268	0.433948589855518
Zotu166	calf circumference	0.986715602104814	0.000460822210618133	0.994370271534327
Zotu91	calf circumference	0.875338211028264	-0.00434191517283887	0.970338230873887
Zotu48	calf circumference	0.680227787497172	0.0114065723373568	0.895206368026208
Zotu95	calf circumference	0.689664818136351	-0.0110511746829288	0.900557916863322
Zotu1	calf circumference	0.240664788373038	-0.0324650470005033	0.617150298897197
Zotu193	calf circumference	0.148609485275757	-0.03996167672598	0.513687315166725
Zotu86	calf circumference	0.855555210325172	0.00503806579894035	0.965264835706561
Zotu123	calf circumference	0.986119427390792	0.000481504942725214	0.994370271534327
Zotu5	calf circumference	0.493608290421749	0.0189451252154427	0.804053756095805
Zotu20	calf circumference	0.917863738990497	0.00285413659495103	0.981941517670479
Zotu108	calf circumference	0.733441077752693	-0.00942507865832849	0.917687145593949
Zotu261	calf circumference	0.967477759500154	-0.00112842348081137	0.994370271534327
Zotu134	calf circumference	0.801750936807457	0.00694898508407155	0.941870929201131
Zotu219	calf circumference	0.627442160213262	-0.0134316461470137	0.870599530626736
Zotu124	calf circumference	0.427492645679721	-0.0219583853241468	0.773377041655855
Zotu286	calf circumference	0.33562901935974	-0.0266432681350734	0.705501927071546
Zotu177	calf circumference	0.0122395369240716	0.0692509242626074	0.136136689836453
Zotu297	calf circumference	0.972163947455413	-0.000965755428317638	0.994370271534327
Zotu169	calf circumference	0.197502889746642	0.0356553570874235	0.558180419502201
Zotu213	calf circumference	0.410885502503718	0.0227564642291934	0.765117956755021
Zotu260	calf circumference	0.544686034919921	0.0167636573477347	0.822172564647696
Zotu300	calf circumference	0.128462704800898	0.0420550191025167	0.472696915771894
Zotu116	calf circumference	0.985668398600732	0.000497152392112941	0.994370271534327
Zotu93	calf circumference	0.706557837308897	0.0104194585159921	0.90753762595893
Zotu66	calf circumference	0.279256910356149	0.0299390135029606	0.652981346881603
Zotu160	calf circumference	0.245495137807233	0.0321341340115668	0.619892318724949
Zotu221	calf circumference	0.812572845441004	0.00656226035653759	0.94718909008759
Zotu17	calf circumference	0.79625342095968	-0.00714595633524016	0.941026298227742
Zotu7	calf circumference	0.730429442034938	0.00953584951576587	0.915560768297899
Zotu70	calf circumference	0.473203243547716	0.0198497762277997	0.793422223389786
Zotu73	calf circumference	0.25248997130034	0.0316629248545936	0.625788541308977
Zotu345	calf circumference	0.722222901543827	-0.00983847590582631	0.913957463860286
Zotu200	calf circumference	0.348246386442983	0.0259560995095629	0.717466702978555
Zotu148	calf circumference	0.254022081939622	0.0315609322269875	0.627869167766237
Zotu290	calf circumference	0.682304015042399	-0.0113282224802615	0.895206368026208
Zotu307	calf circumference	0.416367044143829	-0.022490977741278	0.766758203182084
Zotu249	calf circumference	0.879228289451265	0.0042053619519141	0.970460208421138
Zotu305	calf circumference	0.0353083206456169	0.0582042861602756	0.258298290163237
Zotu199	calf circumference	0.337246591787321	0.0265542578498141	0.706037033383849
Zotu215	calf circumference	0.0736276422470939	0.0494807687779568	0.365717576421866
Zotu224	calf circumference	0.0989225200457453	0.045645223942912	0.420146056636866
Zotu42	calf circumference	0.818908218393091	0.00633646090526329	0.949284271065648
Zotu131	calf circumference	0.114213838927707	0.0436951055984853	0.453602825796129
Zotu28	calf circumference	0.422327551562773	0.0222046208376612	0.770666012734537
Zotu16	calf circumference	0.51845553805599	-0.0178700789488895	0.813184326000939
Zotu3	calf circumference	0.466681531441103	-0.0201433938053271	0.792847983603125
Zotu119	calf circumference	0.287155724746157	-0.0294520013873357	0.659900908196601
Zotu365	calf circumference	0.664992764855202	-0.0119843428768636	0.891628207212727
Zotu220	calf circumference	0.286310763701072	-0.0295036626373019	0.659569777115684
Zotu132	calf circumference	0.0242269345854276	0.0623087494118197	0.206807432208083
Zotu12	calf circumference	0.168458571119636	-0.0381015392591154	0.537364740250267
Zotu282	calf circumference	0.313338833015058	-0.0278991716756156	0.685325227079041
Zotu38	calf circumference	0.498392620140643	-0.0187359438058588	0.806287056308374
Zotu6	calf circumference	0.00989039012633403	-0.0713045259786189	0.117841635722361
Zotu72	calf circumference	0.974068366477997	-0.000899658628744943	0.994370271534327
Zotu308	calf circumference	0.991653425260808	0.000289526075168663	0.996220447630468
Zotu64	calf circumference	0.167293464362166	0.0382060200349449	0.537364740250267
Zotu371	calf circumference	0.0336350362487728	0.0587457801421716	0.250947821888992
Zotu202	calf circumference	0.445938386361788	0.0210928046737634	0.784346776910846
Zotu68	calf circumference	0.51872458522895	0.0178585873505215	0.813184326000939
Zotu74	calf circumference	0.157818133674914	0.0390767164038738	0.525859832947027
Zotu62	calf circumference	0.747525255616379	0.0089090131222846	0.92699267334644
Zotu49	calf circumference	0.888114356297302	0.00389381254753523	0.970460208421138
Zotu304	calf circumference	0.00108326122299815	0.0902610730813802	0.0290955940340096
Zotu180	calf circumference	0.0575367896707539	0.0525272596076532	0.319538025240732
Zotu101	calf circumference	0.0198318630101504	0.0644058990841293	0.181591755744458
Zotu54	calf circumference	0.00862031310692356	0.0726035163100556	0.109674580090192
Zotu71	calf circumference	0.200929611374037	0.0353846315460291	0.561241328611836
Zotu280	calf circumference	0.63110372779425	0.013288958353745	0.87354046406209
Zotu79	calf circumference	0.0123058582653725	0.0691982012597355	0.136455786147525
Zotu18	calf circumference	0.0478583838163443	-0.0547203960325468	0.302130306988274
Zotu81	calf circumference	0.499434191715508	-0.0186905458255584	0.806287056308374
Zotu67	calf circumference	0.273982320267621	0.0302694546017167	0.647489383198975
Zotu36	calf circumference	0.0926687497220353	0.0465124722960917	0.407787483606917
Zotu174	calf circumference	0.0138271349194747	0.0680529452416972	0.143525314788485
Zotu30	calf circumference	0.443833800477526	-0.0211905127530279	0.783560937558237
Zotu76	calf circumference	0.31391439285734	-0.0278660213904494	0.685325227079041
Zotu157	calf circumference	0.16367901339272	0.0385336619669497	0.535649912059569
Zotu230	calf circumference	0.61157805694207	-0.0140540585700547	0.862837868359894
Zotu324	calf circumference	0.408487244202004	-0.0228732784983717	0.762705843190766
Zotu265	calf circumference	0.613946413225343	0.0139606940254043	0.862837868359894
Zotu47	calf circumference	0.0763916907256531	0.0490138012702179	0.372814725166424
Zotu209	calf circumference	0.674806912390868	0.011611571083979	0.893090442702917
Zotu69	calf circumference	0.372410950873549	0.0246827682066801	0.741981381444036
Zotu29	calf circumference	0.378196708323494	0.0243855846408584	0.743850289451882
Zotu330	calf circumference	0.397255215267055	0.0234258887114469	0.754318576316787
Zotu274	calf circumference	0.656355266718299	0.0123142262872248	0.888881040161337
Zotu332	calf circumference	0.320504562108497	0.0274892599805859	0.691581214813349
Zotu275	calf circumference	0.0548506950460561	0.0531030085267285	0.316701624581209
Zotu103	calf circumference	0.180859631964803	0.0370216185814952	0.546641062547362
Zotu159	calf circumference	0.241521658570365	0.0324060071040814	0.617381347042382
Zotu341	calf circumference	0.047749788709958	0.0547470363781802	0.302130306988274
Zotu256	calf circumference	0.799219155583051	-0.0070396523473504	0.941026298227742
Zotu181	calf circumference	0.861897431475595	-0.0048145614499066	0.967717434050715
Zotu33	calf circumference	0.647143003117273	0.0126679991379639	0.883906136840713
Zotu109	calf circumference	0.437704154864427	-0.0214766068996125	0.780984051969478
Zotu306	calf circumference	0.791953076724817	0.00730028587375242	0.940451398732747
Zotu281	calf circumference	0.55466473611064	-0.0163497721228913	0.829507290271545
Zotu323	calf circumference	0.65353344403752	0.0124223749367285	0.887659025255054
Zotu318	calf circumference	0.113878851549526	-0.0437355487318925	0.453602825796129
Zotu120	calf circumference	0.820176183200993	-0.00629132031960671	0.950146594340831
Zotu118	calf circumference	0.773854757265369	-0.00795234694232618	0.934981127578673
Zotu295	calf circumference	0.577705488433765	0.0154076970018034	0.844912132105138
Zotu135	calf circumference	0.243121638426263	0.032296158577451	0.617423790913378
Zotu114	calf circumference	0.310330244182501	0.0280731114685524	0.682801860076304
Zotu53	calf circumference	0.265307791872598	0.0308224777186997	0.641765212361601
Zotu319	calf circumference	0.587431252557061	-0.015015390027932	0.847188573064821
Zotu222	calf circumference	0.314128239875961	-0.0278537147090427	0.685336340427337
Zotu8	calf circumference	0.828811934111426	-0.00598431822060166	0.953146867455766
Zotu21	calf circumference	0.508578272319774	-0.0182941205373862	0.809883537738911
Zotu23	calf circumference	0.468242397957706	-0.0200729159344214	0.792847983603125
Zotu151	calf circumference	0.771216971569028	-0.00804774383218487	0.934981127578673
Zotu110	calf circumference	0.795488525843829	-0.0071733903143586	0.941026298227742
Zotu189	calf circumference	0.965126658795029	0.00121004975722671	0.994370271534327
Zotu149	calf circumference	0.200081117889465	0.0354513503826576	0.561241328611836
Zotu232	calf circumference	0.389861900916887	-0.0237947834975092	0.752203325891208
Zotu158	calf circumference	0.0264274792543337	0.0613803966426794	0.216311602203643
Zotu366	calf circumference	0.862761663440065	-0.00478412989566556	0.967717434050715
Zotu387	calf circumference	0.660040873574143	-0.0121732544582482	0.890698997982822
Zotu15	calf circumference	0.0989533183584897	-0.0456410627295039	0.420146056636866
Zotu31	calf circumference	0.295961003212695	-0.0289196288281293	0.671981589010164
Zotu111	calf circumference	0.872044419666999	0.00445761942761577	0.96935409739808
Zotu45	calf circumference	0.795428580466423	0.00717554063211202	0.941026298227742
Zotu43	calf circumference	0.83954343123531	0.00560382995079145	0.958189621502348
Zotu229	calf circumference	0.50211809378329	0.018573795905041	0.807396988052421
Zotu143	calf circumference	0.931745696775702	0.00237045452253033	0.983554555024366
Zotu58	calf circumference	0.500732415957929	0.0186340316140789	0.806339895062656
Zotu212	calf circumference	0.68124023508664	0.0113683545951408	0.895206368026208
Zotu52	calf circumference	0.567554510310174	-0.0158204829370222	0.839613055853601
Zotu204	calf circumference	0.3023847357695	0.0285378964842074	0.676774693165796
Zotu167	calf circumference	0.79402491869995	0.00722590418408239	0.940779662143203
Zotu107	calf circumference	0.402683835951458	0.0231576513182759	0.758340205655592
Zotu195	calf circumference	0.667301734502598	0.011896447968394	0.891867338483752
Zotu273	calf circumference	0.617987085417972	0.0138017689200225	0.862837868359894
Zotu235	calf circumference	0.117315413696821	0.0433250096374185	0.459322783412785
Zotu50	calf circumference	0.0714230580409931	0.0498635950491148	0.358201948072809
Zotu25	calf circumference	0.420663466689604	-0.0222843273790248	0.769589167616803
Zotu191	calf circumference	0.0947684839376019	-0.0462162056986885	0.411301155637937
Zotu83	calf circumference	0.243540095566794	-0.0322675126985513	0.617423790913378
Zotu34	calf circumference	0.318496933605688	-0.0276034949409378	0.689554529204566
Zotu361	calf circumference	0.13214371991149	-0.0416545076743741	0.479153128399063
Zotu128	calf circumference	0.903134772347813	0.00336828775833165	0.975554812572992
Zotu24	calf circumference	0.970564641785859	-0.00102126687316402	0.994370271534327
Zotu102	calf circumference	0.450052808516727	-0.0209025417704988	0.785461849929615
Zotu240	calf circumference	0.592750242385744	-0.0148021117536009	0.851887585767225
Zotu241	calf circumference	0.12109301509633	0.0428844679797765	0.463493775858809
Zotu138	calf circumference	0.624397444899566	0.0135505678348381	0.867790392949722
Zotu162	calf circumference	0.0228312917357754	0.0629361166817538	0.199255137489889
Zotu46	calf circumference	0.221922548489756	0.0337953322307155	0.589983518857549
Zotu349	calf circumference	0.219714061389757	0.0339572924479387	0.58675055929137
Zotu301	calf circumference	0.74657128138215	-0.00894386864696596	0.926760515676712
Zotu179	calf circumference	0.560581100235483	0.0161060998310381	0.832377997319354
Zotu140	calf circumference	0.0804098902002946	0.0483589088605623	0.38060639935769
Zotu92	calf circumference	0.0412861062874987	0.0564329552079106	0.282556178826682
Zotu99	calf circumference	0.68175129368128	0.0113490714464094	0.895206368026208
Zotu97	calf circumference	0.0175958838197452	0.06563360182401	0.169237864006356
Zotu214	calf circumference	0.146858918850741	0.0401346030275069	0.510556509830093
Zotu87	calf circumference	0.830742535458953	0.00591578689668968	0.953399230004532
Zotu186	calf circumference	0.577168505573948	-0.0154294468492045	0.844912132105138
Zotu59	calf circumference	0.808607487472949	0.00670381132346282	0.94520011269404
Zotu321	calf circumference	0.73000275040683	0.00955155595142613	0.915560768297899
Zotu10	calf circumference	0.605528445496429	0.0142932747171371	0.860271482793187
Zotu227	calf circumference	0.0618864876748486	0.051640583321255	0.327836902440735
Zotu152	calf circumference	0.640101358949938	0.012939813244206	0.879502662960392
Zotu289	calf circumference	0.867198074574237	0.00462800395703511	0.968823090137764
Zotu358	calf circumference	0.769167430710502	0.00812193247587205	0.934981127578673
Zotu2	calf circumference	0.318655336337669	-0.0275944646788511	0.689554529204566
Zotu14	calf circumference	0.697384741947092	0.0107617933922473	0.902581634610355
Zotu4	calf circumference	0.00518357929499978	0.0772512753060024	0.0809756595480006
Zotu51	calf circumference	0.703327085315452	0.0105398441358532	0.904990777627335
Zotu44	calf circumference	0.241021207169985	0.0324404711744087	0.617191311580767
Zotu13	calf circumference	0.719515527369777	0.00993857024793437	0.913957463860286
Zotu172	calf circumference	0.833996042160237	0.00580037757327547	0.954868850291449
Zotu27	calf circumference	0.166158920872245	0.03830828614436	0.537364740250267
Zotu106	calf circumference	0.236106707019984	-0.0327816209628247	0.611079885549223
Zotu173	calf circumference	0.36788543170207	0.0249172171904638	0.737805627960014
Zotu75	calf circumference	0.394063642768629	0.0235846207708458	0.752817857654789
Zotu337	calf circumference	0.159278609424913	-0.0389399862241314	0.528594821103669
Zotu294	calf circumference	0.473296268392749	0.0198456042896147	0.793422223389786
Zotu190	calf circumference	0.773761003509625	0.00795573597180289	0.934981127578673
Zotu84	calf circumference	0.351419682094584	0.0257857793288045	0.722362679861089
Zotu276	calf circumference	0.123385645675237	0.0426223168974538	0.467537104691445
Zotu56	calf circumference	0.0977302046451714	0.0458071198114743	0.416905555345166
Zotu271	calf circumference	0.853980213413308	0.00509362014289403	0.965264835706561
Zotu226	calf circumference	0.170879481201043	0.037886164290915	0.538322327397899
Zotu279	calf circumference	0.394247806770455	-0.0235754403618836	0.752817857654789
Zotu141	calf circumference	0.20074478220498	-0.0353991475314618	0.561241328611836
Zotu283	calf circumference	0.0733405845361123	-0.0495300813017983	0.364791439681678
Zotu22	calf circumference	0.669266646320333	-0.0118217445354192	0.892157494618104
Zotu9	calf circumference	0.0820132825065835	0.0481049890444528	0.384263587639486
Zotu133	calf circumference	0.651047044893844	0.0125178254504713	0.885814853577891
Zotu136	calf circumference	0.124383658902744	0.0425093849974861	0.46876219021419
Zotu112	calf circumference	0.0256144246861631	-0.0617153367853137	0.213540708044644
Zotu165	calf circumference	0.44003045178534	-0.0213677611396152	0.780984051969478
Zotu139	calf circumference	0.0957393504558589	0.0460809930748668	0.411316214162256
Zotu246	calf circumference	0.449574761498998	0.0209245972740395	0.785461849929615
Zotu377	calf circumference	0.868372375376744	-0.00458670284148189	0.968844171273194
Zotu259	calf circumference	0.825216497659597	0.00611204495019942	0.952521508056953
Zotu287	calf circumference	0.193344518623805	0.0359885383666584	0.553452075092755
Zotu254	calf circumference	0.217382229475058	-0.0341295699004677	0.584305384786183
Zotu161	calf circumference	0.910367374670614	0.00311568172738318	0.978324202057133
Zotu263	calf circumference	0.116895932985315	-0.0433746117302343	0.459224976169829
Zotu379	calf circumference	0.323842117571608	0.0273003805735318	0.694412488654436
Zotu89	calf circumference	0.0596267358087268	0.0520945416747051	0.324147742192569
Zotu188	calf circumference	0.237477167346036	-0.0326859881278758	0.613750683390397
Zotu243	calf circumference	0.109220655066553	0.0443078818095489	0.444437645167596
Zotu39	calf circumference	0.147753231993486	0.0400460646324278	0.511703305081661
Zotu115	calf circumference	0.0479039775915672	0.0547092261774836	0.302130306988274
Zotu98	calf circumference	0.115421495547835	0.0435500744414803	0.455126162177277
Zotu125	calf circumference	0.512501121912312	-0.0181251999400035	0.812018190768994
Zotu35	calf circumference	0.063591994155739	0.0513069569637818	0.333214697700447
Zotu183	calf circumference	0.756572758047402	-0.00857913507431174	0.933423892711766
Zotu176	calf circumference	0.610275563294962	0.0141054731501539	0.861599860809128
Zotu144	calf circumference	0.646713110498972	0.0126845581933817	0.883906136840713
Zotu147	calf circumference	0.00232261778860541	0.0841404965712165	0.0467878450082401
Zotu208	calf circumference	0.503345216236818	-0.0185205259385511	0.80804119820557
Zotu105	calf circumference	0.0025971151471898	0.0832113072694838	0.0503590348861509
Zotu63	calf circumference	0.00438362217751339	0.0787321364028381	0.0732489125145786
Zotu175	calf circumference	0.982355078647888	0.000612105912512086	0.994370271534327
Zotu257	calf circumference	0.389014093539325	0.0238373554991162	0.752203325891208
Zotu164	calf circumference	0.0426661502420739	0.056055191031414	0.289172823883663
Zotu426	calf circumference	0.625986898482379	-0.0134884552898559	0.869333011833438
Zotu255	calf circumference	0.193381708610476	-0.0359855354291474	0.553452075092755
Zotu264	calf circumference	0.022362680560305	0.0631542371928214	0.197334706440275
Zotu262	calf circumference	0.451761500717741	0.0208238165462146	0.785461849929615
Zotu196	calf circumference	0.224786980021554	0.0335869766289471	0.593647188316209
Zotu296	calf circumference	0.414518351844357	0.0225802829579001	0.766074635812774
Zotu90	calf circumference	0.441952569993087	0.0212780751934159	0.782156629536389
Zotu129	calf circumference	0.285773911668993	0.029536539440659	0.659569777115684
Zotu145	calf circumference	0.354530202334049	-0.0256197705083298	0.726286165911447
Zotu82	calf circumference	0.297835543158663	0.0288076675204644	0.674031774123427
Zotu211	calf circumference	0.400724100957095	0.0232542332959738	0.757953760823423
Zotu126	calf circumference	0.8257021878986	-0.00609478342189952	0.952591833700389
Zotu37	calf circumference	0.382549712314096	0.0241638337928355	0.748179750189273
Zotu32	calf circumference	0.98514179196463	0.000515422049434389	0.994370271534327
Zotu11	calf circumference	0.452301252800065	-0.0207989833254763	0.785461849929615
Zotu100	calf circumference	0.478664108748417	-0.0196056266833777	0.797190161645854
Zotu168	calf circumference	0.201041374669154	-0.0353758586785862	0.561241328611836
Zotu198	calf circumference	0.606712795531806	0.014246359180916	0.860271482793187
Zotu40	calf circumference	0.323839265332657	-0.0273005414451842	0.694412488654436
Zotu182	calf circumference	0.793508875605381	0.00724442587365922	0.940779662143203
Zotu130	calf circumference	0.306642084960263	0.0282878643996969	0.682137546052708
Zotu194	calf circumference	0.356222304616712	0.0255298486170403	0.727504281305706
Zotu156	calf circumference	0.903764111731908	-0.00334629660345192	0.975614224093743
Zotu60	calf circumference	0.82798290757238	0.00601375773298638	0.95311857432467
Zotu153	calf circumference	0.457161060235085	-0.0205761385502173	0.787323752434434
Zotu187	calf circumference	0.290782063579108	0.0292314409895404	0.664544971115657
Zotu237	calf circumference	0.00710639346739188	0.0743968759540192	0.0974254955055026
Zotu80	calf circumference	0.925659849213051	0.0025824029245351	0.981941517670479
Zotu57	calf circumference	0.147892808337202	0.0400322832942076	0.511703305081661
Zotu88	calf circumference	0.777115035106062	0.00783456744323363	0.934981127578673
Zotu184	calf circumference	0.154328329178442	0.0394073559110012	0.520069257993523
Zotu238	calf circumference	0.923361810901744	0.00266247410831082	0.981941517670479
Zotu242	calf circumference	0.535716505580861	-0.0171389065640659	0.819969628212833
Zotu155	calf circumference	0.278337753248532	0.0299962891735947	0.652981346881603
Zotu247	calf circumference	0.160859677758681	0.0387930299696864	0.531217842944424
Zotu19	calf circumference	0.777102113277343	-0.00783503397102553	0.934981127578673
Zotu104	calf circumference	0.441379053018075	-0.0213048120620407	0.782156629536389
Zotu146	calf circumference	0.557098490766164	0.0162493828494206	0.829507290271545
Zotu342	calf circumference	0.557690129580692	0.0162250107940857	0.829507290271545
Zotu236	calf circumference	0.665770567262321	0.0119547210432728	0.891628207212727
Zotu127	calf circumference	0.0172780017156287	0.0658190922015874	0.168217159129642
Zotu185	calf circumference	0.416678893191331	0.0224759362417809	0.766942978026277
Bacteroides_clarus	calf circumference	0.614253175670504	-0.0139486125643109	0.862837868359894
Bacteroides_caccae	calf circumference	0.447717382853241	0.0210104169381934	0.785309385056201
Bacteroides_salyersiae	calf circumference	0.963033132939601	0.0012827422945468	0.994010287514658
Bacteroides_finegoldii	calf circumference	0.574092551044959	0.015554218902787	0.841711608083312
Bacteroides_ovatus	calf circumference	0.654630218877333	0.0123803177244091	0.888024382210703
Bacteroides_eggerthii	calf circumference	0.218537820918738	0.0340440290805112	0.58567489922494
Bacteroides_uniformis	calf circumference	0.850134417576226	0.00522935828078009	0.964342552486329
Bacteroides_intestinalis	calf circumference	0.15793197961371	0.0390660238013792	0.525859832947027
Bacteroides_plebeius	calf circumference	0.0262304941653965	0.0614607198587105	0.215672952026593
Bacteroides_coprocola	calf circumference	0.269903446746159	0.0305279753470842	0.646382373843414
Odoribacter_splanchnicus	calf circumference	0.0789203547579781	0.048598505737222	0.379529451395794
Alistipes_putredinis	calf circumference	0.448315065379574	0.0209827791883153	0.785309385056201
Alistipes_shahii	calf circumference	0.524454940188099	0.0176145557786446	0.814770185570714
Alistipes_finegoldii	calf circumference	0.527282833146001	-0.0174946313241871	0.81627270387272
Alistipes_obesi	calf circumference	0.499211410505843	0.018700251748585	0.806287056308374
Alistipes_inops	calf circumference	0.0048662937975051	0.0778121006981256	0.0784230280433489
Barnesiella_intestinihominis	calf circumference	0.25765707616105	0.031320648964611	0.632124689145658
Parabacteroides_distasonis	calf circumference	0.633675909086384	0.0131889337226863	0.874651254795291
Prevotella_9_copri	calf circumference	0.240664788373038	-0.0324650470005033	0.617150298897197
Bacteroides_coprophilus	calf circumference	0.812572845441004	0.00656226035653759	0.94718909008759
Bacteroides_vulgatus	calf circumference	0.730429442034938	0.00953584951576587	0.915560768297899
Bacteroides_massiliensis	calf circumference	0.473203243547716	0.0198497762277997	0.793422223389786
Parabacteroides_merdae	calf circumference	0.25248997130034	0.0316629248545936	0.625788541308977
Parabacteroides_johnsonii	calf circumference	0.722222901543827	-0.00983847590582631	0.913957463860286
Roseburia_inulinivorans	calf circumference	0.818908218393091	0.00633646090526329	0.949284271065648
Roseburia_hominis	calf circumference	0.114213838927707	0.0436951055984853	0.453602825796129
Roseburia_intestinalis	calf circumference	0.422327551562773	0.0222046208376612	0.770666012734537
Lachnospiraceae_UCG.001_bacterium	calf circumference	0.286310763701072	-0.0295036626373019	0.659569777115684
Fusicatenibacter_saccharivorans	calf circumference	0.168458571119636	-0.0381015392591154	0.537364740250267
Coprococcus_3_comes	calf circumference	0.498392620140643	-0.0187359438058588	0.806287056308374
Dorea_formicigenerans	calf circumference	0.974068366477997	-0.000899658628744943	0.994370271534327
Butyrivibrio_crossotus	calf circumference	0.167293464362166	0.0382060200349449	0.537364740250267
Coprococcus_1_catus	calf circumference	0.51872458522895	0.0178585873505215	0.813184326000939
Coprococcus_2_eutactus	calf circumference	0.721774622388696	0.00985504032363258	0.913957463860286
Lachnospira_pectinoschiza	calf circumference	0.00568741913604546	0.0764213599009507	0.0848665917172874
Anaerostipes_hadrus	calf circumference	0.0382534092950074	-0.0573022037319682	0.273263089686332
Intestinibacter_bartlettii	calf circumference	0.372410950873549	0.0246827682066801	0.741981381444036
Akkermansia_muciniphila	calf circumference	0.536625714652215	0.0171007263585687	0.820022889493008
Bilophila_wadsworthia	calf circumference	0.241521658570365	0.0324060071040814	0.617381347042382
Desulfovibrio_piger	calf circumference	0.047749788709958	0.0547470363781802	0.302130306988274
Sutterella_wadsworthensis	calf circumference	0.422527312001175	-0.0221950650615101	0.770666012734537
Parasutterella_excrementihominis	calf circumference	0.243121638426263	0.032296158577451	0.617423790913378
Bifidobacterium_bifidum	calf circumference	0.771216971569028	-0.00804774383218487	0.934981127578673
Senegalimassilia_anaerobia	calf circumference	0.965126658795029	0.00121004975722671	0.994370271534327
Slackia_isoflavoniconvertens	calf circumference	0.389861900916887	-0.0237947834975092	0.752203325891208
Collinsella_aerofaciens	calf circumference	0.0989533183584897	-0.0456410627295039	0.420146056636866
Dialister_succinatiphilus	calf circumference	0.666631017582378	-0.0119219675748492	0.891628207212727
Dialister_invisus	calf circumference	0.795428580466423	0.00717554063211202	0.941026298227742
Mitsuokella_jalaludinii	calf circumference	0.931745696775702	0.00237045452253033	0.983554555024366
Megamonas_funiformis	calf circumference	0.500732415957929	0.0186340316140789	0.806339895062656
Mitsuokella_multacida	calf circumference	0.718417390931704	0.00997920642732443	0.913688591673919
Phascolarctobacterium_succinatutens	calf circumference	0.567554510310174	-0.0158204829370222	0.839613055853601
Acidaminococcus_intestini	calf circumference	0.3023847357695	0.0285378964842074	0.676774693165796
Phascolarctobacterium_faecium	calf circumference	0.402683835951458	0.0231576513182759	0.758340205655592
Catenibacterium_mitsuokai	calf circumference	0.420663466689604	-0.0222843273790248	0.769589167616803
Holdemanella_biformis	calf circumference	0.243540095566794	-0.0322675126985513	0.617423790913378
Lactobacillus_ruminis	calf circumference	0.476359358911296	-0.0197084826555182	0.795365973818568
Turicibacter_sanguinis	calf circumference	0.210008739686938	0.0346832311416717	0.573470358906041
Faecalibacterium_CM04.06	calf circumference	0.697384741947092	0.0107617933922473	0.902581634610355
Faecalibacterium_prausnitzii	calf circumference	0.0105048303335383	0.070728691261329	0.121307371940796
Ruminococcus_1_bicirculans	calf circumference	0.166158920872245	0.03830828614436	0.537364740250267
Ruminococcus_1_callidus	calf circumference	0.236106707019984	-0.0327816209628247	0.611079885549223
Ruminococcus_2_bromii	calf circumference	0.0820132825065835	0.0481049890444528	0.384263587639486
Butyricicoccus_faecihominis	calf circumference	0.44003045178534	-0.0213677611396152	0.780984051969478
Flavonifractor_plautii	calf circumference	0.217382229475058	-0.0341295699004677	0.584305384786183
Ruminococcaceae_UCG.002_bacterium	calf circumference	0.147753231993486	0.0400460646324278	0.511703305081661
Blautia_obeum	calf circumference	0.98514179196463	0.000515422049434389	0.994370271534327
Blautia_massiliensis	calf circumference	0.452301252800065	-0.0207989833254763	0.785461849929615
Blautia_stercoris	calf circumference	0.201041374669154	-0.0353758586785862	0.561241328611836
Blautia_faecis	calf circumference	0.323839265332657	-0.0273005414451842	0.694412488654436
Dorea_longicatena	calf circumference	0.777102113277343	-0.00783503397102553	0.934981127578673
Rikenellaceae_RC9_gut_group	calf circumference	0.432631442981583	-0.0217151152114245	0.776672931458826
Butyricimonas	calf circumference	0.0218824045521095	0.0633819456543706	0.195831843964446
Odoribacter	calf circumference	0.0317627396007128	0.0593796734388038	0.241957339899547
Alistipes	calf circumference	0.73877762626854	0.00922916379767715	0.922020790080811
Barnesiella	calf circumference	0.827180338556595	0.00604226418978732	0.95311857432467
CAG.873	calf circumference	0.54652640949393	-0.0166870449044851	0.823308999096382
Prevotellaceae_NK3B31_group	calf circumference	0.336876621000696	0.0265745920266743	0.705967424630166
Prevotella_7	calf circumference	0.853961821600167	-0.00509426899189195	0.965264835706561
Prevotella_9	calf circumference	0.689346636270858	-0.0110631274467003	0.900557916863322
Prevotella_2	calf circumference	0.88363225278947	0.00405089299130311	0.970460208421138
Paraprevotella	calf circumference	0.030385345593753	0.0598667713526432	0.237450998109803
Alloprevotella	calf circumference	0.91596841400633	-0.00292023875691214	0.981293504742357
Bacteroides	calf circumference	0.905946931472476	0.0032700380778375	0.976505223995005
Parabacteroides	calf circumference	0.700832632220222	0.0106329298363061	0.904026725162051
Ruminococcaceae_UCG.014	calf circumference	0.0228599385537214	0.0629229091190938	0.199255137489889
Roseburia	calf circumference	0.333944380303129	0.0267362626749233	0.703521481121008
Agathobacter	calf circumference	0.298330024524053	-0.0287782119209144	0.674031774123427
Fusicatenibacter	calf circumference	0.154783912446086	-0.0393638723033641	0.521120210333805
Coprococcus_3	calf circumference	0.434257840426918	-0.0216384705938444	0.7779737793419
Blautia	calf circumference	0.00201911260984081	-0.0852929328273391	0.043840133672352
Butyrivibrio	calf circumference	0.166680824917714	0.038261177562156	0.537364740250267
Lachnospiraceae_UCG.010	calf circumference	0.88245300987089	-0.00409224236835204	0.970460208421138
Tyzzerella	calf circumference	0.0518497703176816	-0.0537747120240573	0.308804676248444
Coprococcus_1	calf circumference	0.454584084822795	0.0206941379072347	0.786038098029306
Coprococcus_2	calf circumference	0.0598455927366141	0.0520499587774434	0.324850477938567
Lachnospiraceae_UCG.008	calf circumference	0.0012288281317773	0.0892747099943932	0.0311589566840873
Lachnospira	calf circumference	0.00647588579504751	0.075246889590841	0.0924470940663082
Anaerostipes	calf circumference	0.0466250826892793	-0.055025982461011	0.30028872083717
Lachnospiraceae_ND3007_group	calf circumference	0.0894164485958949	0.0469821746219209	0.401764612898036
Tyzzerella_3	calf circumference	0.728674408642914	-0.00960047165852512	0.915560768297899
Peptococcus	calf circumference	0.541696657356376	-0.016888375777433	0.820934287439285
Mogibacterium	calf circumference	0.52838895957744	0.0174478123109574	0.81627270387272
Family_XIII_AD3011_group	calf circumference	0.428933858032682	0.0218899880599451	0.774558849216387
Romboutsia	calf circumference	0.0490705384903587	0.0544264245373842	0.302933595764662
Terrisporobacter	calf circumference	0.633617115702544	0.0131912181001501	0.874651254795291
Intestinibacter	calf circumference	0.36339867697214	0.0251514355915457	0.735314510435815
Akkermansia	calf circumference	0.336788362194617	0.0265794449881877	0.705967424630166
Methanobrevibacter	calf circumference	0.180461827656786	0.0370553909037173	0.546641062547362
Bilophila	calf circumference	0.390000621256335	0.0237878231173498	0.752203325891208
Desulfovibrio	calf circumference	0.0946094521070534	0.0462384596106004	0.411301155637937
Succinivibrio	calf circumference	0.590511127080033	0.0148917869750234	0.849342858703768
Haemophilus	calf circumference	0.456768218244685	-0.0205941025513992	0.787323752434434
Sutterella	calf circumference	0.99452501557423	0.000189914348017732	0.996732414695178
Parasutterella	calf circumference	0.167321975322285	0.0382034568132837	0.537364740250267
Klebsiella	calf circumference	0.501889989445175	0.0185837055988274	0.807389236602481
Escherichia.Shigella	calf circumference	0.265307791872598	0.0308224777186997	0.641765212361601
Bifidobacterium	calf circumference	0.465864308041918	-0.0201803460238777	0.792847983603125
Senegalimassilia	calf circumference	0.87248393313969	0.00444217574898771	0.969383818645051
Enterorhabdus	calf circumference	0.190304564054981	0.0362354495411128	0.551238855880196
Slackia	calf circumference	0.54426395740019	-0.0167812459817278	0.822172564647696
Libanicoccus	calf circumference	0.936862446673397	-0.00219236424096221	0.984177231935675
Collinsella	calf circumference	0.0639108637690491	-0.0512454021071945	0.334402297296641
Olsenella	calf circumference	0.183963697584341	0.0367599662012948	0.547829688226257
Coriobacteriaceae_UCG.003	calf circumference	0.613351598135021	0.013984127662767	0.862837868359894
Dialister	calf circumference	0.453717919938753	0.0207338839301483	0.78547711495702
Megasphaera	calf circumference	0.810788682526172	-0.00662592799415941	0.946834062106248
Veillonella	calf circumference	0.983076699119341	0.00058706892101404	0.994370271534327
Mitsuokella	calf circumference	0.77338483489544	0.00796933498881703	0.934981127578673
Megamonas	calf circumference	0.655115845764213	0.0123617048742293	0.888344604065085
Phascolarctobacterium	calf circumference	0.340112303954204	-0.0263972363923187	0.708932921221203
Acidaminococcus	calf circumference	0.600963505657998	0.0144744912711497	0.856898809090012
Erysipelatoclostridium	calf circumference	0.494436232110175	-0.018908848657832	0.804679433407314
Erysipelotrichaceae_UCG.003	calf circumference	0.0689011522877794	0.0503135745103629	0.351814722965132
Catenibacterium	calf circumference	0.425656334734772	-0.0220457279066098	0.773377041655855
Solobacterium	calf circumference	0.052263959169325	-0.0536801034052952	0.310162068694529
Holdemanella	calf circumference	0.180419356979823	-0.0370589997911189	0.546641062547362
Anaeroplasma	calf circumference	0.13214371991149	-0.0416545076743741	0.479153128399063
Streptococcus	calf circumference	0.994694908218778	-0.000184021083152375	0.996732414695178
Lactobacillus	calf circumference	0.689288116193966	-0.0110653260259494	0.900557916863322
Turicibacter	calf circumference	0.210008739686938	0.0346832311416717	0.573470358906041
Christensenellaceae_R.7_group	calf circumference	0.0484680592895874	0.0545717667129171	0.302933595764662
Ruminococcaceae_UCG.013	calf circumference	0.741674148373863	0.00912302068143977	0.924161670791624
Clostridium_sensu_stricto_1	calf circumference	0.0104795829939334	0.0707517548938913	0.121307371940796
[truncated: 591 more rows]
