# Supplementary material for: Physical Activity and Dietary Composition Relate to Differences in Gut Microbial Patterns in a Multi-Ethnic Cohort—The HELIUS Study
Source: Metabolites. 2021 Dec 9;11(12):858. doi: 10.3390/metabo11120858 (PMC8707449; doi:10.3390/metabo11120858)
Supplement: Supplementary file 1 [file metabolites-11-00858-s001.zip › metabolites-1446002-SI/metabolites_1446002_Suppl 2.0/Supplementary-Table-4_microbial_pathways_comparison_Squash.xlsx]

## Sheet: stat_test_pathw_Squash_wo_diet
pathway	pvals	p_adj_bonf	p_adj_fdr	test_statistic	median_active	median_sedentary
X3.HYDROXYPHENYLACETATE.DEGRADATION.PWY	0.056326474228072	1	0.131775203043846	203279	0	0
AEROBACTINSYN.PWY	0.36750940495484	1	0.57576473442925	196777	0	0
ALL.CHORISMATE.PWY	0.00381485072629345	0.358595968271585	0.0175536656568991	209634	491497	52782
ARGDEG.PWY	0.000121639533172022	0.0114341161181701	0.00163344515973858	215764	23293	30382
AST.PWY	0.00105611199016415	0.0992745270754301	0.00646832378691128	212100	1.57	1.67
CATECHOL.ORTHO.CLEAVAGE.PWY	0.925506304804629	1	0.937821911890416	190356	0	0
CHLOROPHYLL.SYN	0.0104631403919982	0.983535196847828	0.0333589667677208	207485	0	0
CRNFORCAT.PWY	0.202037409419879	1	0.358330499725824	199195	0	0
DENITRIFICATION.PWY	0.401022618341347	1	0.601807392070715	196381	0	0
ECASYN.PWY	0.000606197993421447	0.056982611381616	0.00498113472301419	213092	24971	32876
ENTBACSYN.PWY	0.00218084161526847	0.204999111835237	0.0107894269386967	210740	947395	104658
GALACTARDEG.PWY	0.000675364933586099	0.0634843037570933	0.00498113472301419	212902	1639525	208741
GLUCARGALACTSUPER.PWY	0.000675364933586099	0.0634843037570933	0.00498113472301419	212902	1639525	208741
GLYCOL.GLYOXDEG.PWY	0.000313856007253361	0.029502464681816	0.003687808085227	214220	285759	287211
GLYCOLYSIS.TCA.GLYOX.BYPASS	0.00537942649810207	0.505666090821595	0.0210694204508998	208926	1907855	183226
GLYOXYLATE.BYPASS	0.000688880334033877	0.0647547513991844	0.00498113472301419	212867	332072	339167
KDO.NAGLIPASYN.PWY	0.200671205766628	1	0.358330499725824	182700	11861735	125294
KETOGLUCONMET.PWY	0.0106464787556556	1	0.0333589667677208	207446	141775	13374
LEU.DEG2.PWY	0.500888791055869	1	0.672622090846453	195305	265855	19772
LPSSYN.PWY	0.616068614914704	1	0.772139330693095	187723	0	0
METHANOGENESIS.PWY	0.42606040880104	1	0.601807392070715	196098	0	0
METHGLYUT.PWY	0.000586770434760618	0.0551564208674981	0.00498113472301419	213149	23896	26935
NADSYN.PWY	0.107239385183462	1	0.224011160161009	201357	0	0
ORNARGDEG.PWY	0.000121639533172022	0.0114341161181701	0.00163344515973858	215764	23293	30382
ORNDEG.PWY	9.85722e+09	0.00926578598390294	0.00163344515973858	216095	204785	26548
P105.PWY	0.00125591200595777	0.11805572856003	0.00694445462117824	211782	2307275	212212
P241.PWY	0.420230386668423	1	0.601807392070715	196163	0	0
P261.PWY	0.42894782200785	1	0.601807392070715	196066	30944	34614
P281.PWY	0.0322699586049417	1	0.0919204881474098	204780	0.2398	0
P341.PWY	0.000113461122972402	0.0106653455594058	0.00163344515973858	215874	12499	24997
P381.PWY	0.0269446837739189	1	0.0791500085858868	205240	0	0
PPGPPMET.PWY	0.2232317215225	1	0.374710389698482	183098	4075685	419732
PROTOCATECHUATE.ORTHO.CLEAVAGE.PWY	0.701902355063836	1	0.826584113452264	193431	0	0
PWY.1541	0.00110099128287852	0.10349318059058	0.00646832378691128	212024	0	0
PWY.1622	8.19244e+09	0.00770089710460839	0.00163344515973858	216383	0	0
PWY.181	0.0497139924868464	1	0.120258526790998	203627	159504	79914
PWY.3661	0.208801815467666	1	0.360422300949535	199073	0	0
PWY.4722	0.708231256641219	1	0.826584113452264	193376	0	0
PWY.5028	0.00108010849272061	0.101530198315738	0.00646832378691128	212059	0	0
PWY.5088	0.799370309517907	1	0.894533441603372	189319	0	20409
PWY.5178	0.345057808938294	1	0.549753119325418	184865	0	0
PWY.5180	0.101973572451287	1	0.217852632055022	201516	0	0
PWY.5181	0.744035285536473	1	0.852918498054005	188852	0	0
PWY.5182	0.101973572451287	1	0.217852632055022	201516	0	0
PWY.5198	0.421929681437778	1	0.601807392070715	196144	0	0
PWY.5415	0.895658256966966	1	0.937821911890416	190113	0	0
PWY.5417	0.927845083040518	1	0.937821911890416	190375	0	0
PWY.5431	0.927845083040518	1	0.937821911890416	190375	0	0
PWY.5507	0.18966960546891	1	0.349587115962305	199426	0	0
PWY.5531	0.00930684883611995	0.874843790595275	0.0312444210926884	207746	0	0
PWY.5532	0.454506611264176	1	0.628288550865185	195788	39683	38292
PWY.5651	0.120920024555992	1	0.247097441483983	200971	0	0
PWY.5741	0.0465063099700505	1	0.120258526790998	203810	0	0
PWY.5747	0.210885388853451	1	0.360422300949535	199036	0	0
PWY.5823	398.174	3742.83	3742.83	235741	0	0
PWY.5920	0.318439590828278	1	0.516091750652727	197400	92247	713674
PWY.6071	0.0478864815567598	1	0.120258526790998	203730	0	0
PWY.6141	0.51588759015049	1	0.683006105269663	195154	0	0
PWY.6148	0.42894782200785	1	0.601807392070715	196066	0	0
PWY.6165	0.039604212377791	1	0.109493998926834	204243	78101	79061
PWY.6167	0.548632720319908	1	0.713924248171091	194832	0	0
PWY.6174	0.790884565235745	1	0.894533441603372	192672	19885	0
PWY.6182	0.896025940558529	1	0.937821911890416	190116	0	0
PWY.6185	0.852085722809116	1	0.920644344184562	189756	0	0
PWY.6349	0.712269289251419	1	0.826584113452264	193341	133245	0
PWY.6350	0.700524228898268	1	0.826584113452264	193443	12494	0
PWY.6383	0.982756911443701	1	0.982756911443701	190820	597185	59694
PWY.6397	0.0457279826314814	1	0.120258526790998	203856	0	0
PWY.6562	0.131473206350782	1	0.262946412701563	200696	0	0
PWY.6629	0.493232569780059	1	0.671940022598921	186537	26396035	2392287
PWY.6641	0.563183059380013	1	0.715394697050287	194692	98548	9456
PWY.6654	0.683154583910567	1	0.826584113452264	193595	19994	0
PWY.6728	0.141380409390846	1	0.276869968390406	200453	0	0
PWY.6906	0.00649417669544863	0.610452609372171	0.0244181043748868	208528	0	0
PWY.7031	0.00183597101407723	0.17258127532326	0.00958784862907	211070	0	0
PWY.7094	0.0909590689432425	1	0.203575059063448	201871	0.86805	0
PWY.7159	0.00930684883611995	0.874843790595275	0.0312444210926884	207746	0	0
PWY.7209	0.810521228528004	1	0.896341123313322	192508	0	0
PWY.7286	0.674418390432526	1	0.826584113452264	193672	13333	0
PWY.7316	0.00513783776271595	0.482956749695299	0.0210694204508998	172898	0	0
PWY.7373	0.0131483063056554	1	0.0398690578300518	206966	0	0
PWY.7376	0.0498944951579671	1	0.120258526790998	203617	0	0
PWY.7391	0.923783405243308	1	0.937821911890416	191578	219085	0
PWY.7446	0.181082191495345	1	0.340434520011249	199593	0.7982	0.6606
PWY.7644	0.155064848352792	1	0.297471341738009	181782	0	0
PWY0.1338	0.00392156360420087	0.368626978794882	0.0175536656568991	209578	67495	80682
PWY0.321	0.0574764183489118	1	0.131775203043846	203222	0	0
PWY0.41	0.318439590828278	1	0.516091750652727	197400	1549405	145049
PWY0.42	0.846379819194858	1	0.920644344184562	192211	0	0
PWY1G.0	0.00532317382883775	0.500378339910749	0.0210694204508998	172972	0	0
TCA.GLYOX.BYPASS	0.00717583486112833	0.674528476946063	0.025943402959464	208314	956925	91802
THREOCAT.PWY	0.411176821679415	1	0.601807392070715	196265	0	0
TYRFUMCAT.PWY	0.554430533154145	1	0.713924248171091	187144	0	0
VALDEG.PWY	3.45506e+06	3.24776e+08	1.62388e+08	226568	0	0

## Sheet: stat_test_pathw_Squash_w_diet
pathway	pvals	p_adj_bonf	p_adj_fdr	test_statistic	median_active	median_sedentary
X3.HYDROXYPHENYLACETATE.DEGRADATION.PWY	0.437769499543472	1	0.643845233085418	195969	0	0
AEROBACTINSYN.PWY	0.560049517968568	1	0.692692824855861	194722	0	0
ALL.CHORISMATE.PWY	0.0133033461584318	1	0.0521047724538578	206939	491497	52782
ARGDEG.PWY	0.000832038932480627	0.078211659653179	0.013965830012096	212531	23293	30382
AST.PWY	0.00611774090876324	0.575067645423745	0.0350596500398461	208655	1.57	1.67
CATECHOL.ORTHO.CLEAVAGE.PWY	0.422646377492884	1	0.640786443295662	185784	0	0
CHLOROPHYLL.SYN	0.0557488059870648	1	0.149725364650974	203308	0	0
CRNFORCAT.PWY	0.602724722873728	1	0.717166125951018	194320	0	0
DENITRIFICATION.PWY	0.982756911443701	1	0.991408854527573	191100	0	0
ECASYN.PWY	0.00221955741524194	0.208638397032742	0.0189671270029765	210706	24971	32876
ENTBACSYN.PWY	0.00741236127896278	0.696761960222501	0.038708997790139	208244	947395	104658
GALACTARDEG.PWY	0.00554085616536062	0.520840479543898	0.0350596500398461	208864	1639525	208741
GLUCARGALACTSUPER.PWY	0.00554085616536062	0.520840479543898	0.0350596500398461	208864	1639525	208741
GLYCOL.GLYOXDEG.PWY	0.00104000861792204	0.0977608100846718	0.013965830012096	212128	285759	287211
GLYCOLYSIS.TCA.GLYOX.BYPASS	0.0250675278870809	1	0.0812533662546759	205421	1907855	183226
GLYOXYLATE.BYPASS	0.00634057500720621	0.596014050677384	0.0350596500398461	208579	332072	339167
KDO.NAGLIPASYN.PWY	0.208801815467666	1	0.408903555290847	182847	11861735	125294
KETOGLUCONMET.PWY	0.112122195792237	1	0.257060644011469	201215	141775	13374
LEU.DEG2.PWY	0.991408854527573	1	0.991408854527573	190890	265855	19772
LPSSYN.PWY	0.439693000336116	1	0.643845233085418	185972	0	0
METHANOGENESIS.PWY	0.520703763544593	1	0.692473359426229	195106	0	0
METHGLYUT.PWY	0.00156502961923114	0.147112784207727	0.0147112784207727	211372	23896	26935
NADSYN.PWY	0.0223867677141423	1	0.077939117227014	176219	0	0
ORNARGDEG.PWY	0.000832038932480627	0.078211659653179	0.013965830012096	212531	23293	30382
ORNDEG.PWY	0.000614555741454404	0.0577682396967139	0.013965830012096	213068	204785	26548
P105.PWY	0.00585744583863442	0.550599908831636	0.0350596500398461	208747	2307275	212212
P241.PWY	0.505136305037245	1	0.688156705413059	195262	0	0
P261.PWY	0.651263712380808	1	0.746570597119463	193878	30944	34614
P281.PWY	0.0635447959869951	1	0.161438130345339	202936	0.2398	0
P341.PWY	0.0100282503319412	0.942655531202477	0.0409850230957599	207580	12499	24997
P381.PWY	0.0612152160248977	1	0.159839730731677	203043	0	0
PPGPPMET.PWY	0.249647941151896	1	0.469338129365565	183529	4075685	419732
PROTOCATECHUATE.ORTHO.CLEAVAGE.PWY	0.524028267811133	1	0.692473359426229	186847	0	0
PWY.1541	0.0259655449947555	1	0.081358707650234	205333	0	0
PWY.1622	0.00103431269289634	0.097225393132256	0.013965830012096	212138	0	0
PWY.181	0.152783481362534	1	0.333991796466934	200189	159504	79914
PWY.3661	0.584073738426116	1	0.710824600977115	194494	0	0
PWY.4722	0.245341036116723	1	0.469338129365565	198459	0	0
PWY.5028	0.00136472744827602	0.128284380137946	0.0147112784207727	211628	0	0
PWY.5088	0.6237201366897	1	0.732871160610397	194127	0	20409
PWY.5178	0.00951053281084466	0.893990084219398	0.0406359129190636	174222	0	0
PWY.5180	0.406781421738298	1	0.62684350235082	196315	0	0
PWY.5181	0.281206352122427	1	0.518301903911924	184004	0	0
PWY.5182	0.406781421738298	1	0.62684350235082	196315	0	0
PWY.5198	0.505136305037245	1	0.688156705413059	195262	0	0
PWY.5415	0.0094891318033663	0.891978389516432	0.0406359129190636	174217	0	0
PWY.5417	0.458910964007691	1	0.643845233085418	186179	0	0
PWY.5431	0.458910964007691	1	0.643845233085418	186179	0	0
PWY.5507	0.0974466817371588	1	0.228999702082323	201658	0	0
PWY.5531	0.0527822271423165	1	0.145927333864051	203461	0	0
PWY.5532	0.558381758846652	1	0.692692824855861	194738	39683	38292
PWY.5651	0.0198027271109713	1	0.0715944749396653	175920	0	0
PWY.5741	0.0757269367688634	1	0.182521334776235	202424	0	0
PWY.5747	0.737364645832666	1	0.815438549509066	188795	0	0
PWY.5823	8450.7	7.94366e+06	7.94366e+06	230567	0	0
PWY.5920	0.589833179534202	1	0.710824600977115	194440	92247	713674
PWY.6071	0.33254138333673	1	0.601132500647166	197215	0	0
PWY.6141	0.643581237214229	1	0.746570597119463	193947	0	0
PWY.6148	0.530405126369026	1	0.692473359426229	195010	0	0
PWY.6165	0.16159954485558	1	0.345235391282376	199995	78101	79061
PWY.6167	0.699147087816761	1	0.790352977890454	193455	0	0
PWY.6174	0.931908641768086	1	0.952167525284783	190408	19885	0
PWY.6182	0.357061166626668	1	0.606485058587655	185015	0	0
PWY.6185	0.35884351815538	1	0.606485058587655	185037	0	0
PWY.6349	0.881336847988825	1	0.910391908911533	191924	133245	0
PWY.6350	0.869492686095614	1	0.908136805477641	192021	12494	0
PWY.6383	0.790884565235745	1	0.864455222466977	189248	597185	59694
PWY.6397	0.36365101483676	1	0.606485058587655	196824	0	0
PWY.6562	0.358275800553434	1	0.606485058587655	196890	0	0
PWY.6629	0.551010339070705	1	0.692692824855861	187111	26396035	2392287
PWY.6641	0.848928288733274	1	0.901110653762333	192190	98548	9456
PWY.6654	0.853179236009017	1	0.901110653762333	192155	19994	0
PWY.6728	0.204237417217268	1	0.408474834434537	199155	0	0
PWY.6906	0.0343752563729351	1	0.104234648356642	204616	0	0
PWY.7031	0.00921063676356273	0.865799855774897	0.0406359129190636	207769	0	0
PWY.7094	0.172494176307722	1	0.356891368741336	199766	0.86805	0
PWY.7159	0.0527822271423165	1	0.145927333864051	203461	0	0
PWY.7209	0.456377886047441	1	0.643845233085418	186152	0	0
PWY.7286	0.844317947411366	1	0.901110653762333	192228	13333	0
PWY.7316	0.0243039457792721	1	0.0812533662546759	176422	0	0
PWY.7373	0.00390615473207604	0.367178544815148	0.030598212067929	209586	0	0
PWY.7376	0.17464896768193	1	0.356891368741336	199722	0	0
PWY.7391	0.37864923296195	1	0.606485058587655	185277	219085	0
PWY.7446	0.374135271366335	1	0.606485058587655	196697	0.7982	0.6606
PWY.7644	0.131196000385343	1	0.293629143719578	181217	0	0
PWY0.1338	0.0168189305423592	1	0.0632391788392707	206391	67495	80682
PWY0.321	0.380666153794379	1	0.606485058587655	196619	0	0
PWY0.41	0.706272873859555	1	0.790352977890454	193393	1549405	145049
PWY0.42	0.00910706613896422	0.856064217062637	0.0406359129190636	174126	0	0
PWY1G.0	0.00153122832473448	0.143935462525041	0.0147112784207727	170507	0	0
TCA.GLYOX.BYPASS	0.0472266664814159	1	0.138728332789159	203768	956925	91802
THREOCAT.PWY	0.559006885548887	1	0.692692824855861	194732	0	0
TYRFUMCAT.PWY	0.0688242817370492	1	0.170249539033753	179215	0	0
VALDEG.PWY	2.25633e+07	0.00021209505115143	0.000106047525575715	221484	0	0
