# Supplementary material for: Physical Activity and Dietary Composition Relate to Differences in Gut Microbial Patterns in a Multi-Ethnic Cohort—The HELIUS Study
Source: Metabolites. 2021 Dec 9;11(12):858. doi: 10.3390/metabo11120858 (PMC8707449; doi:10.3390/metabo11120858)
Supplement: Supplementary file 1 [file metabolites-11-00858-s001.zip › metabolites-1446002-SI/metabolites_1446002_Suppl 2.0/Supplementary-Table-5_microbial_pathways_pa-related_parameters_corr_tests.csv]

Microbial pathway	PA-related parameter	P-value	Rho	FDR adjusted p-value
X3.HYDROXYPHENYLACETATE.DEGRADATION.PWY	creatinine	0.784421293889369	0.00757403612247661	0.956875078515222
AEROBACTINSYN.PWY	creatinine	0.802897143387483	0.00691060924994049	0.970081381470738
ALL.CHORISMATE.PWY	creatinine	0.23765169638548	0.03268635162883	0.601227031156312
ARGDEG.PWY	creatinine	0.451839780463395	0.0208281908591316	0.765339290545415
AST.PWY	creatinine	0.576242344839113	0.0154729087445063	0.820708794164797
CATECHOL.ORTHO.CLEAVAGE.PWY	creatinine	0.492835178653256	0.0189863005078485	0.779907521774513
CHLOROPHYLL.SYN	creatinine	0.556798063997877	-0.0162679944226458	0.815249501803745
CRNFORCAT.PWY	creatinine	0.588678862947819	0.014971018669913	0.828380435884656
DENITRIFICATION.PWY	creatinine	0.414122823197147	0.022608078598501	0.739881427057447
ECASYN.PWY	creatinine	0.347080297071746	0.0260289017951831	0.663120892779352
ENTBACSYN.PWY	creatinine	0.362234560399233	0.025222158379072	0.675596203919204
GALACTARDEG.PWY	creatinine	0.52616781113958	-0.0175485988199789	0.800319971636254
GLUCARGALACTSUPER.PWY	creatinine	0.52616781113958	-0.0175485988199789	0.800319971636254
GLYCOL.GLYOXDEG.PWY	creatinine	0.0176051992615209	0.0656533059243377	0.236412675797566
GLYCOLYSIS.TCA.GLYOX.BYPASS	creatinine	0.207686999416821	0.0348738194712904	0.570835612432198
GLYOXYLATE.BYPASS	creatinine	0.0194749954761464	0.0646181589891657	0.254256885383022
KDO.NAGLIPASYN.PWY	creatinine	0.46069893850092	-0.0204225671491351	0.765339290545415
KETOGLUCONMET.PWY	creatinine	0.128542088030059	0.0420623870324074	0.459776731896343
LEU.DEG2.PWY	creatinine	0.0978860447828609	0.0458033976076903	0.395543878664025
LPSSYN.PWY	creatinine	0.155764986502797	0.0392855987679195	0.49231831101185
METHANOGENESIS.PWY	creatinine	0.0927072027363926	0.0465248014371191	0.395543878664025
METHGLYUT.PWY	creatinine	0.368172371575791	0.0249118389612438	0.683956579607201
NADSYN.PWY	creatinine	0.125367695544147	0.0424149570164851	0.459776731896343
ORNARGDEG.PWY	creatinine	0.451839780463395	0.0208281908591316	0.765339290545415
ORNDEG.PWY	creatinine	0.514408960156776	0.0180502040351382	0.790105265600277
P105.PWY	creatinine	0.317886995507076	0.0276488812726195	0.644841534642994
P241.PWY	creatinine	0.0847631035112395	0.0476969765094914	0.395543878664025
P261.PWY	creatinine	0.0647773949584808	0.0510989452364618	0.381840676096761
P281.PWY	creatinine	0.772423118162437	0.00800717832874561	0.956875078515222
P341.PWY	creatinine	0.221404672559297	0.0338461648767049	0.593987216106472
P381.PWY	creatinine	0.270045093774378	0.0305306429259153	0.611827327018194
PPGPPMET.PWY	creatinine	0.457132238876086	-0.0205853401295276	0.765339290545415
PROTOCATECHUATE.ORTHO.CLEAVAGE.PWY	creatinine	0.472240949178519	0.0199005810476741	0.770670993451055
PWY.1541	creatinine	0.219475868490259	0.0339878421348574	0.592837116036906
PWY.1622	creatinine	0.622487978309316	-0.0136304970467118	0.857176326441309
PWY.181	creatinine	0.175443516657245	0.0375006104322684	0.512164303285125
PWY.3661	creatinine	0.513319663100615	0.0180969693546823	0.790105265600277
PWY.4722	creatinine	0.553261170092419	0.0164140520664354	0.815249501803745
PWY.5028	creatinine	0.894984796919597	-0.00365467129322819	1
PWY.5088	creatinine	0.81584687809942	0.00644798677959842	0.980685505643804
PWY.5178	creatinine	0.0626131261496058	0.0515172317545087	0.381840676096761
PWY.5180	creatinine	0.258350102505539	0.0312870844657347	0.603013432935372
PWY.5181	creatinine	0.476839776068285	0.0196945631803659	0.7728092922486
PWY.5182	creatinine	0.258350102505539	0.0312870844657347	0.603013432935372
PWY.5198	creatinine	0.0907550994918814	0.0468051192443627	0.395543878664025
PWY.5415	creatinine	0.448160717775984	0.0209979563324247	0.765339290545415
PWY.5417	creatinine	0.430749733719273	0.0218123533303115	0.752611058914715
PWY.5431	creatinine	0.430749733719273	0.0218123533303115	0.752611058914715
PWY.5507	creatinine	0.301898034384419	0.028577571400044	0.630631449603009
PWY.5531	creatinine	0.580978177770132	-0.0152811983453773	0.822469107084223
PWY.5532	creatinine	0.0455382340980852	0.0553221260889115	0.348417831119703
PWY.5651	creatinine	0.120071864463341	0.043018945012014	0.453697577793503
PWY.5741	creatinine	0.301052533206053	0.028627577667489	0.630631449603009
PWY.5747	creatinine	0.185690223000941	0.0366298650134987	0.525749426568929
PWY.5823	creatinine	0.863016870717732	-0.00477697446581305	0.993229557493326
PWY.5920	creatinine	0.0366137556302041	0.0578189351526528	0.348417831119703
PWY.6071	creatinine	0.844490459417698	0.00543087198407358	0.990645862613678
PWY.6141	creatinine	0.0876218102205765	0.0472653553451062	0.395543878664025
PWY.6148	creatinine	0.0948337538831053	0.0462247692071553	0.395543878664025
PWY.6165	creatinine	0.0212902111644024	0.0636931236620273	0.264810138221274
PWY.6167	creatinine	0.0799899240526167	0.048444630404505	0.395543878664025
PWY.6174	creatinine	0.0626198994055097	0.0515159042020518	0.381840676096761
PWY.6182	creatinine	0.419399264601212	0.0223535647562191	0.742794847023321
PWY.6185	creatinine	0.413357608103122	0.0226451479478742	0.739881427057447
PWY.6349	creatinine	0.0839612788097171	0.0478201486538419	0.395543878664025
PWY.6350	creatinine	0.0851185488863595	0.0476426758517101	0.395543878664025
PWY.6383	creatinine	0.967865617651239	-0.00111538592557264	1
PWY.6397	creatinine	0.0977675452798924	-0.045819559349544	0.395543878664025
PWY.6562	creatinine	0.830115433598491	0.00594031889572918	0.990239222820535
PWY.6629	creatinine	0.049481728079341	0.0543488742715271	0.348417831119703
PWY.6641	creatinine	0.000932442466785697	0.091456572174206	0.0277910082628178
PWY.6654	creatinine	0.085930205072624	0.0475193639649957	0.395543878664025
PWY.6728	creatinine	0.157122865216548	0.0391571325378603	0.49231831101185
PWY.6906	creatinine	0.230271329430549	0.0332059889836365	0.594885418727482
PWY.7031	creatinine	0.838567891590817	0.00564053390225531	0.990645862613678
PWY.7094	creatinine	0.178167405350192	0.0372655315279788	0.512483233609438
PWY.7159	creatinine	0.580978177770132	-0.0152811983453773	0.822469107084223
PWY.7209	creatinine	0.555938958288935	-0.0163034298613028	0.815249501803745
PWY.7286	creatinine	0.0889905648271156	0.0470627020439438	0.395543878664025
PWY.7316	creatinine	0.279835904676492	0.029914454347078	0.617478287314325
PWY.7373	creatinine	0.543115411857992	-0.0168355902817957	0.812943450870243
PWY.7376	creatinine	0.270766136212307	0.0304847483087922	0.611827327018194
PWY.7391	creatinine	0.0715405850622541	0.0498620210772548	0.395543878664025
PWY.7446	creatinine	0.360213278383283	0.0253285184421061	0.674502951554355
PWY.7644	creatinine	0.907531156904559	-0.00321593939240386	1
PWY0.1338	creatinine	0.0131046305059876	0.0686084161945534	0.181152245229829
PWY0.321	creatinine	0.829783348677648	0.00595211100135841	0.990239222820535
PWY0.41	creatinine	0.755462688787414	-0.00862284556107145	0.946846569946892
PWY0.42	creatinine	0.235955188615289	0.0328047779075148	0.601227031156312
PWY1G.0	creatinine	0.135976522837429	0.0412623458750564	0.459776731896343
TCA.GLYOX.BYPASS	creatinine	0.230359885549791	0.0331996844531428	0.594885418727482
THREOCAT.PWY	creatinine	0.636963290992719	0.0130663517490084	0.86274566791521
TYRFUMCAT.PWY	creatinine	0.572562634300789	0.0156223793267985	0.818245461485384
VALDEG.PWY	creatinine	0.738165338252183	0.00925516363352462	0.937669483725746
X3.HYDROXYPHENYLACETATE.DEGRADATION.PWY	creatine kinase	0.00197097698978299	-0.0855227781719289	0.0501543370021665
AEROBACTINSYN.PWY	creatine kinase	3670000	-0.151561240924661	1
ALL.CHORISMATE.PWY	creatine kinase	8.11e+09	-0.108791273807436	1
ARGDEG.PWY	creatine kinase	4.74e+08	-0.126187655570202	1
AST.PWY	creatine kinase	0.000145978121381706	-0.104860552223769	0.00857621463117523
CATECHOL.ORTHO.CLEAVAGE.PWY	creatine kinase	0.0956068567741433	0.0461170278446012	0.395543878664025
CHLOROPHYLL.SYN	creatine kinase	0.869211002859917	-0.00455896025403614	0.993988251445647
CRNFORCAT.PWY	creatine kinase	0.994486352428082	-0.000191328794981495	1
DENITRIFICATION.PWY	creatine kinase	0.972199256630257	-0.000964899523789197	1
ECASYN.PWY	creatine kinase	1.01e+09	-0.121764283032077	1
ENTBACSYN.PWY	creatine kinase	2.29e+09	-0.116853064526929	1
GALACTARDEG.PWY	creatine kinase	0.00619457655234396	-0.0756792776876302	0.115221889299362
GLUCARGALACTSUPER.PWY	creatine kinase	0.00619457655234396	-0.0756792776876302	0.115221889299362
GLYCOL.GLYOXDEG.PWY	creatine kinase	0.000916227775479799	-0.0915915740471299	0.0277910082628178
GLYCOLYSIS.TCA.GLYOX.BYPASS	creatine kinase	0.000416943938402564	-0.0974784307392611	0.0179628388749937
GLYOXYLATE.BYPASS	creatine kinase	0.00637397685485833	-0.0754200126049762	0.115221889299362
KDO.NAGLIPASYN.PWY	creatine kinase	0.843930752505435	-0.00545067240209459	0.990645862613678
KETOGLUCONMET.PWY	creatine kinase	20800000	-0.143008992130882	1
LEU.DEG2.PWY	creatine kinase	0.463888148678486	0.0202776166948439	0.765339290545415
LPSSYN.PWY	creatine kinase	0.821263847483041	-0.00625500794978184	0.984678592645483
METHANOGENESIS.PWY	creatine kinase	0.779579747738416	0.00774859045908581	0.956875078515222
METHGLYUT.PWY	creatine kinase	0.000100678667445786	-0.107362526380268	0.00857621463117523
NADSYN.PWY	creatine kinase	3.78e+08	0.127476655258781	1
ORNARGDEG.PWY	creatine kinase	4.74e+08	-0.126187655570202	1
ORNDEG.PWY	creatine kinase	3.28e+08	-0.128286053779806	1
P105.PWY	creatine kinase	0.000144486122608273	-0.104930471778068	0.00857621463117523
P241.PWY	creatine kinase	0.779694438403204	0.00774445193523234	0.956875078515222
P261.PWY	creatine kinase	0.973945395310386	0.000904272836689044	1
P281.PWY	creatine kinase	0.895924723579747	-0.00362177271594627	1
P341.PWY	creatine kinase	0.732805294951655	-0.00945207137364884	0.933383438014303
P381.PWY	creatine kinase	0.785859107035906	0.00752225620195154	0.956875078515222
PPGPPMET.PWY	creatine kinase	0.933757012453612	0.00230132024608114	1
PROTOCATECHUATE.ORTHO.CLEAVAGE.PWY	creatine kinase	0.255402280830556	0.0314814714686027	0.603013432935372
PWY.1541	creatine kinase	0.605810081707884	-0.0142875871405164	0.842398634327531
PWY.1622	creatine kinase	0.0107314910052914	-0.070550770556056	0.158806084549751
PWY.181	creatine kinase	0.434238599480366	0.021647666954475	0.754993427735935
PWY.3661	creatine kinase	0.838877847978352	-0.00562955337727786	0.990645862613678
PWY.4722	creatine kinase	0.0967408346320568	-0.0459602476617367	0.395543878664025
PWY.5028	creatine kinase	0.297578714745193	-0.0288340201365952	0.630631449603009
PWY.5088	creatine kinase	0.0299492057170159	-0.0600479172265991	0.326401791672232
PWY.5178	creatine kinase	18.9	0.201585723249342	1
PWY.5180	creatine kinase	0.255811745246776	-0.0314543775741282	0.603013432935372
PWY.5181	creatine kinase	0.0673168208627981	0.050622590391515	0.385840314701404
PWY.5182	creatine kinase	0.255811745246776	-0.0314543775741282	0.603013432935372
PWY.5198	creatine kinase	0.777028008315379	0.00784071292512274	0.956875078515222
PWY.5415	creatine kinase	107	0.195255888638407	1
PWY.5417	creatine kinase	0.121629563408471	0.0428391664608781	0.453697577793503
PWY.5431	creatine kinase	0.121629563408471	0.0428391664608781	0.453697577793503
PWY.5507	creatine kinase	0.95182250412409	0.00167280746569064	1
PWY.5531	creatine kinase	0.85856553167431	-0.00493382989456578	0.991463881786058
PWY.5532	creatine kinase	0.00274488836855957	-0.0827792539647515	0.0586407969646817
PWY.5651	creatine kinase	1.98e+08	0.131083067064113	1
PWY.5741	creatine kinase	0.63526841704085	-0.0131321220300408	0.86274566791521
PWY.5747	creatine kinase	0.679677524077134	0.0114317315716021	0.892314067922494
PWY.5823	creatine kinase	0.000101788936677464	-0.107289435749251	0.00857621463117523
PWY.5920	creatine kinase	0.452028699432523	-0.0208194945843331	0.765339290545415
PWY.6071	creatine kinase	0.00119404881611522	-0.0895343192142773	0.0330119378573031
PWY.6141	creatine kinase	0.872669747860091	0.00443734677451352	0.995521314306414
PWY.6148	creatine kinase	0.800377426228054	0.007000845194065	0.969529356513364
PWY.6165	creatine kinase	0.513072075373368	0.0181076058984564	0.790105265600277
PWY.6167	creatine kinase	0.864321040456958	0.00473104760045216	0.993229557493326
PWY.6174	creatine kinase	0.919241788020966	0.00280716072980729	1
PWY.6182	creatine kinase	0.0496680737979151	0.0543045168204067	0.348417831119703
PWY.6185	creatine kinase	0.115561106157065	0.0435500519900715	0.445194425359185
PWY.6349	creatine kinase	0.992294148122954	0.00026740238799706	1
PWY.6350	creatine kinase	0.994731534024068	0.000182820634903521	1
PWY.6383	creatine kinase	0.722529688301729	-0.00983090754743025	0.925310500004939
PWY.6397	creatine kinase	0.43532599769455	0.0215964943757622	0.754993427735935
PWY.6562	creatine kinase	0.00038702686632783	-0.0980187284650971	0.0179628388749937
PWY.6629	creatine kinase	0.952208405222319	0.00165939219875784	1
PWY.6641	creatine kinase	0.143688048724603	0.0404673730657494	0.472261418885059
PWY.6654	creatine kinase	0.998809069119544	-4,13E+09	1
PWY.6728	creatine kinase	0.666473703694144	-0.0119325252061095	0.887372919932713
PWY.6906	creatine kinase	0.141572748063328	-0.0406821087066813	0.468585856265945
PWY.7031	creatine kinase	0.000540874831212252	-0.0955685073555919	0.0211842642224799
PWY.7094	creatine kinase	0.508305047228495	0.0183129250539451	0.788459974248821
PWY.7159	creatine kinase	0.85856553167431	-0.00493382989456578	0.991463881786058
PWY.7209	creatine kinase	0.0472324947529346	-0.0548956377690458	0.348417831119703
PWY.7286	creatine kinase	0.997010519998702	0.000103737206358161	1
PWY.7316	creatine kinase	0.359819327854778	-0.025349291681968	0.674502951554355
PWY.7373	creatine kinase	2840000	-0.152784894934005	1
PWY.7376	creatine kinase	0.0983842664965002	0.0457356171865006	0.395543878664025
PWY.7391	creatine kinase	0.168252118781488	0.0381346107877945	0.497410978874397
PWY.7446	creatine kinase	1.82e+08	-0.131567978441494	1
PWY.7644	creatine kinase	0.0798450568988385	0.0484678813839727	0.395543878664025
PWY0.1338	creatine kinase	0.000420406867287087	-0.0974182447780778	0.0179628388749937
PWY0.321	creatine kinase	0.000946076877032095	-0.0913447245360363	0.0277910082628178
PWY0.41	creatine kinase	0.483686771266301	-0.0193898334570931	0.777388272400499
PWY0.42	creatine kinase	19700000	0.1432886058516	1
PWY1G.0	creatine kinase	0.0107385314782221	0.0705444660255624	0.158806084549751
TCA.GLYOX.BYPASS	creatine kinase	0.00261587377991688	-0.0831828890334159	0.0585457465029016
THREOCAT.PWY	creatine kinase	9.61e+09	-0.107668922262495	1
TYRFUMCAT.PWY	creatine kinase	0.0489900154647429	0.0544665964636862	0.348417831119703
VALDEG.PWY	creatine kinase	0.0632769662053723	-0.0513876798337762	0.381840676096761
X3.HYDROXYPHENYLACETATE.DEGRADATION.PWY	muscle strength	0.0460119539026404	-0.0557399819033206	0.348417831119703
AEROBACTINSYN.PWY	muscle strength	0.331724604129101	-0.0271280727707868	0.65508640311209
ALL.CHORISMATE.PWY	muscle strength	0.0864398413625538	-0.047903012022394	0.395543878664025
ARGDEG.PWY	muscle strength	0.13430961192815	-0.0418397783697111	0.459776731896343
AST.PWY	muscle strength	0.131980585747983	-0.0420915395869341	0.459776731896343
CATECHOL.ORTHO.CLEAVAGE.PWY	muscle strength	0.0425175063562256	-0.0566645244988795	0.348417831119703
CHLOROPHYLL.SYN	muscle strength	0.470398668153113	0.0201753226844252	0.770339282341335
CRNFORCAT.PWY	muscle strength	0.900142073550343	-0.00350751130773362	1
DENITRIFICATION.PWY	muscle strength	0.987759330499108	-0.000428848365910374	1
ECASYN.PWY	muscle strength	0.129614096454221	-0.0423508983488642	0.459776731896343
ENTBACSYN.PWY	muscle strength	0.0835384788672048	-0.0483504925978315	0.395543878664025
GALACTARDEG.PWY	muscle strength	0.000100506518883849	-0.108472996285766	0.00857621463117523
GLUCARGALACTSUPER.PWY	muscle strength	0.000100506518883849	-0.108472996285766	0.00857621463117523
GLYCOL.GLYOXDEG.PWY	muscle strength	0.443862669820015	0.0214009080222073	0.765339290545415
GLYCOLYSIS.TCA.GLYOX.BYPASS	muscle strength	0.113211644577404	-0.0442578877656467	0.439747710341982
GLYOXYLATE.BYPASS	muscle strength	0.253765214437055	0.0318945353950628	0.603013432935372
KDO.NAGLIPASYN.PWY	muscle strength	0.664499247321519	-0.0121228821071703	0.887372919932713
KETOGLUCONMET.PWY	muscle strength	0.0868048830774215	-0.0478475738663382	0.395543878664025
LEU.DEG2.PWY	muscle strength	0.149521057510101	0.0402732603323383	0.488020118262135
LPSSYN.PWY	muscle strength	0.676624888730822	0.0116578884507926	0.891825809678524
METHANOGENESIS.PWY	muscle strength	0.349461033151314	0.0261498347842997	0.664966338385091
METHGLYUT.PWY	muscle strength	0.162260724424161	-0.0390523679307171	0.495211301813998
NADSYN.PWY	muscle strength	0.168273075831977	0.0385012156114246	0.497410978874397
ORNARGDEG.PWY	muscle strength	0.13430961192815	-0.0418397783697111	0.459776731896343
ORNDEG.PWY	muscle strength	0.173420881086259	-0.0380409376724513	0.509423838190886
P105.PWY	muscle strength	0.108472247412722	-0.0448491578547417	0.428419800705709
P241.PWY	muscle strength	0.33586774018294	0.0268966153368326	0.657740991191591
P261.PWY	muscle strength	0.331048188073733	0.0271660377130786	0.65508640311209
P281.PWY	muscle strength	0.563738622694615	-0.0161360373526508	0.817768989711324
P341.PWY	muscle strength	0.00868676514296913	-0.0732760605088166	0.140785504041224
P381.PWY	muscle strength	0.663240780017526	-0.0121713321167827	0.887372919932713
PPGPPMET.PWY	muscle strength	0.549692733307601	-0.0167208033967267	0.815001844336191
PROTOCATECHUATE.ORTHO.CLEAVAGE.PWY	muscle strength	0.282876739643679	-0.0300123490571403	0.621271344077239
PWY.1541	muscle strength	0.491936944664323	0.0192084069759573	0.779907521774513
PWY.1622	muscle strength	0.159637712243842	-0.0392976478841645	0.493616610227669
PWY.181	muscle strength	0.785609074045143	0.00760343650615846	0.956875078515222
PWY.3661	muscle strength	0.909309950117162	-0.00318402334535265	1
PWY.4722	muscle strength	0.045082163439285	0.0559800392566958	0.348417831119703
PWY.5028	muscle strength	0.46244474601984	0.0205385240495366	0.765339290545415
PWY.5088	muscle strength	0.117334404241989	0.0437591949548225	0.44835097555882
PWY.5178	muscle strength	0.246062500037483	0.032417347847442	0.603013432935372
PWY.5180	muscle strength	0.240490812462525	-0.0328027039718566	0.601227031156312
PWY.5181	muscle strength	0.0642681802613371	-0.0516944317295838	0.381840676096761
PWY.5182	muscle strength	0.240490812462525	-0.0328027039718566	0.601227031156312
PWY.5198	muscle strength	0.354811855910199	0.0258609458354835	0.669725189870657
PWY.5415	muscle strength	0.224572034074769	0.0339396247099389	0.594885418727482
PWY.5417	muscle strength	0.0375873920669315	-0.0580848268201621	0.348417831119703
PWY.5431	muscle strength	0.0375873920669315	-0.0580848268201621	0.348417831119703
PWY.5507	muscle strength	0.646820873813942	0.012806911724484	0.873579915783198
PWY.5531	muscle strength	0.487935192251377	0.0193862943158226	0.777388272400499
PWY.5532	muscle strength	0.157045254611946	-0.0395430816110056	0.49231831101185
PWY.5651	muscle strength	0.179400040916449	0.0375189567354599	0.512483233609438
PWY.5741	muscle strength	0.277673906753858	0.0303386675890261	0.617478287314325
PWY.5747	muscle strength	0.839815193054409	0.00564997904794797	0.990645862613678
PWY.5823	muscle strength	0.568245618653768	0.0159498975073279	0.818245461485384
PWY.5920	muscle strength	0.0632512596439643	0.0518927652354898	0.381840676096761
PWY.6071	muscle strength	0.0422591860061942	-0.0567353855567845	0.348417831119703
PWY.6141	muscle strength	0.320400981319903	0.0277703728453204	0.644841534642994
PWY.6148	muscle strength	0.344724324645119	0.0264079177965938	0.661307888094718
PWY.6165	muscle strength	0.752976040097126	-0.00879698002495862	0.946846569946892
PWY.6167	muscle strength	0.312751994960308	0.0282126649925509	0.6447080597866
PWY.6174	muscle strength	0.295307684384366	0.0292487787281483	0.630631449603009
PWY.6182	muscle strength	0.0305567634756983	-0.0604133774525906	0.326401791672232
PWY.6185	muscle strength	0.048260650468602	-0.0551758442752334	0.348417831119703
PWY.6349	muscle strength	0.293259075176289	0.0293731073645464	0.630631449603009
PWY.6350	muscle strength	0.293782283252634	0.0293412990533103	0.630631449603009
PWY.6383	muscle strength	0.21698171451868	-0.0345020309635201	0.589877396973369
PWY.6397	muscle strength	0.757919762270397	0.0086151857018332	0.947399702837996
PWY.6562	muscle strength	0.0663486142328665	-0.0512966085696642	0.384985786289472
PWY.6629	muscle strength	0.159613985364337	-0.0392998804460275	0.493616610227669
PWY.6641	muscle strength	0.886518145303765	0.00398911249062235	1
PWY.6654	muscle strength	0.294631047487018	0.0292897792711364	0.630631449603009
PWY.6728	muscle strength	0.910290924056747	0.00314943572240965	1
PWY.6906	muscle strength	0.314152835534819	-0.0281311366173773	0.64476782839024
PWY.7031	muscle strength	0.217125084417857	-0.0344912782165884	0.589877396973369
PWY.7094	muscle strength	0.474153632206289	0.0200050385845779	0.771114903588082
PWY.7159	muscle strength	0.487935192251377	0.0193862943158226	0.777388272400499
PWY.7209	muscle strength	0.811029950078824	-0.00668329069059492	0.977395068043711
PWY.7286	muscle strength	0.298113405164494	0.0290794343545953	0.630631449603009
PWY.7316	muscle strength	0.941770453776449	0.00204177749160233	1
PWY.7373	muscle strength	0.205260487755693	-0.0353990139497556	0.567484877912798
PWY.7376	muscle strength	0.9846449684718	-0.000537970522272622	1
PWY.7391	muscle strength	0.376617725652398	0.0247111024370261	0.688756151971311
PWY.7446	muscle strength	0.375729798842994	-0.0247571034629623	0.688756151971311
PWY.7644	muscle strength	0.393992572637344	-0.0238240179010911	0.714967216755026
PWY0.1338	muscle strength	0.627272995084613	-0.0135723273341995	0.85952859384772
PWY0.321	muscle strength	0.0484617233978146	-0.055126483015881	0.348417831119703
PWY0.41	muscle strength	0.00202751575115141	-0.0861439376885605	0.0501543370021665
PWY0.42	muscle strength	0.330550123066477	0.0271940244707176	0.65508640311209
PWY1G.0	muscle strength	0.943076866403881	0.00199589037188361	1
TCA.GLYOX.BYPASS	muscle strength	0.139189443036757	-0.0413230200327918	0.467278844480541
THREOCAT.PWY	muscle strength	0.0277569982855392	-0.0614707062211968	0.318189980346425
TYRFUMCAT.PWY	muscle strength	0.695099582155459	0.0109555199324618	0.902477358047143
VALDEG.PWY	muscle strength	0.746111333280429	0.00905003407775024	0.945208427605934
X3.HYDROXYPHENYLACETATE.DEGRADATION.PWY	calf circumference	0.327843710989487	0.0270755838888906	0.65508640311209
AEROBACTINSYN.PWY	calf circumference	0.352690110869747	0.02571786467956	0.668404645599924
ALL.CHORISMATE.PWY	calf circumference	0.285873420047784	0.029530442405034	0.624932592662597
ARGDEG.PWY	calf circumference	0.465717100204231	0.0201870061102861	0.765339290545415
AST.PWY	calf circumference	0.311951396904033	0.0279792482217797	0.6447080597866
CATECHOL.ORTHO.CLEAVAGE.PWY	calf circumference	0.595728419672382	0.0146830774556198	0.833310587041725
CHLOROPHYLL.SYN	calf circumference	0.242013085564626	-0.0323722133323058	0.601831482621028
CRNFORCAT.PWY	calf circumference	0.675944181185685	-0.0115685111050265	0.891825809678524
DENITRIFICATION.PWY	calf circumference	0.547039768071344	-0.0166656972362148	0.813840691102887
ECASYN.PWY	calf circumference	0.556130919148358	0.0162892682944329	0.815249501803745
ENTBACSYN.PWY	calf circumference	0.58411894365639	0.0151486561047599	0.824432142698208
GALACTARDEG.PWY	calf circumference	0.0649941576334913	-0.0510381565198275	0.381840676096761
GLUCARGALACTSUPER.PWY	calf circumference	0.0649941576334913	-0.0510381565198275	0.381840676096761
GLYCOL.GLYOXDEG.PWY	calf circumference	0.00725316593894355	0.0742087526437312	0.121749571117981
GLYCOLYSIS.TCA.GLYOX.BYPASS	calf circumference	0.335591073953465	0.0266453594665543	0.657740991191591
GLYOXYLATE.BYPASS	calf circumference	0.0220122315206969	0.0633199671690987	0.26527561063404
KDO.NAGLIPASYN.PWY	calf circumference	0.784874945101443	-0.00755480091497576	0.956875078515222
KETOGLUCONMET.PWY	calf circumference	0.130296069196178	0.0418544443263349	0.459776731896343
LEU.DEG2.PWY	calf circumference	0.189200348771188	0.0363258540473594	0.532480023487775
LPSSYN.PWY	calf circumference	0.788916306079411	0.00740940511555875	0.958115410484039
METHANOGENESIS.PWY	calf circumference	0.0859121469936171	0.0475039135649053	0.395543878664025
METHGLYUT.PWY	calf circumference	0.240260291472151	0.0324929689569672	0.601227031156312
NADSYN.PWY	calf circumference	0.948791038129854	0.00177752451098141	1
ORNARGDEG.PWY	calf circumference	0.465717100204231	0.0201870061102861	0.765339290545415
ORNDEG.PWY	calf circumference	0.372142321432221	0.0246966353431149	0.688609807374582
P105.PWY	calf circumference	0.312660821800922	0.0279382742119197	0.6447080597866
P241.PWY	calf circumference	0.0844799130690284	0.0477221037870222	0.395543878664025
P261.PWY	calf circumference	0.0831504622947169	0.0479273277539577	0.395543878664025
P281.PWY	calf circumference	0.622680826777514	-0.0136177263873165	0.857176326441309
P341.PWY	calf circumference	0.0845438411911702	-0.0477123013410041	0.395543878664025
P381.PWY	calf circumference	0.691374143880824	-0.0109869976184078	0.900127001728497
PPGPPMET.PWY	calf circumference	0.507525687244962	-0.0183395614167939	0.788459974248821
PROTOCATECHUATE.ORTHO.CLEAVAGE.PWY	calf circumference	0.425222845733699	0.0220663784643865	0.748519616085538
PWY.1541	calf circumference	0.459070500076641	0.0204889461146297	0.765339290545415
PWY.1622	calf circumference	0.558558809481121	-0.0161892490257626	0.815287703279897
PWY.181	calf circumference	0.75351263020647	0.00869057086791227	0.946846569946892
PWY.3661	calf circumference	0.688596720854034	-0.0110913067978081	0.899001274448322
PWY.4722	calf circumference	0.103423485335879	0.0450477412636008	0.411941000914094
PWY.5028	calf circumference	0.165760584077211	0.0383443160321037	0.497410978874397
PWY.5088	calf circumference	0.278693950051653	0.02997407816079	0.617478287314325
PWY.5178	calf circumference	0.851087296142835	-0.00519571465587996	0.990645862613678
PWY.5180	calf circumference	0.342303466076029	0.0262777462913226	0.659355037113663
PWY.5181	calf circumference	0.300947058950668	0.0286228581662153	0.630631449603009
PWY.5182	calf circumference	0.342303466076029	0.0262777462913226	0.659355037113663
PWY.5198	calf circumference	0.0926740982020251	0.0465117108369371	0.395543878664025
PWY.5415	calf circumference	0.959082146027566	-0.00141995508924631	1
PWY.5417	calf circumference	0.53241097289944	0.0172779908323213	0.802943179378864
PWY.5431	calf circumference	0.53241097289944	0.0172779908323213	0.802943179378864
PWY.5507	calf circumference	0.315676092585812	0.0277648009467747	0.644841534642994
PWY.5531	calf circumference	0.229480844375303	-0.0332496073243619	0.594885418727482
PWY.5532	calf circumference	0.851533890416864	-0.00517994923394716	0.990645862613678
PWY.5651	calf circumference	0.951642184585484	0.0016784329355065	1
PWY.5741	calf circumference	0.164222577519921	0.0384840437869687	0.497410978874397
PWY.5747	calf circumference	0.253671673840611	-0.0315842210798631	0.603013432935372
PWY.5823	calf circumference	0.376104903062053	0.0244927037117868	0.688756151971311
PWY.5920	calf circumference	0.040163960978002	0.0567480813253606	0.348417831119703
PWY.6071	calf circumference	0.318680738242517	0.0275930168339797	0.644841534642994
PWY.6141	calf circumference	0.0984651783057254	0.0457071380795229	0.395543878664025
PWY.6148	calf circumference	0.084852173844813	0.0476651069605855	0.395543878664025
PWY.6165	calf circumference	0.533017599928097	0.0172524336891473	0.802943179378864
PWY.6167	calf circumference	0.0944452417407503	0.0462614696192785	0.395543878664025
PWY.6174	calf circumference	0.111719665395397	0.0439984988100887	0.437568689465305
PWY.6182	calf circumference	0.561619048839237	0.0160634795679354	0.81721657261437
PWY.6185	calf circumference	0.26192815754212	0.0310413007026493	0.606434650466977
PWY.6349	calf circumference	0.133619750642168	0.0414963333033701	0.459776731896343
PWY.6350	calf circumference	0.135736206039419	0.0412718690868105	0.459776731896343
PWY.6383	calf circumference	0.0922610373648919	-0.046570622036037	0.395543878664025
PWY.6397	calf circumference	0.607957278124486	-0.014197105643347	0.84289062158852
PWY.6562	calf circumference	0.259016242221715	0.0312314080966499	0.603013432935372
PWY.6629	calf circumference	0.958119716128051	0.00145338421860995	1
PWY.6641	calf circumference	0.156754740553435	0.0391768750946428	0.49231831101185
PWY.6654	calf circumference	0.135670750285766	0.0412787704806974	0.459776731896343
PWY.6728	calf circumference	0.498886687549728	0.0187144030916057	0.784203154342382
PWY.6906	calf circumference	0.481309627130024	-0.0194878954457809	0.777372937289042
PWY.7031	calf circumference	0.724560455096384	-0.00975215753955001	0.925389711672012
PWY.7094	calf circumference	0.259167475431798	0.0312214984028636	0.603013432935372
PWY.7159	calf circumference	0.229480844375303	-0.0332496073243619	0.594885418727482
PWY.7209	calf circumference	0.835503882777347	0.00574692528557949	0.990645862613678
PWY.7286	calf circumference	0.140903109349491	0.0407350028461145	0.468585856265945
PWY.7316	calf circumference	0.445557267345744	0.021110479105971	0.765339290545415
PWY.7373	calf circumference	0.33771313408216	-0.026528636357979	0.658119109939694
PWY.7376	calf circumference	0.525085623672063	-0.0175877813733009	0.800319971636254
PWY.7391	calf circumference	0.201344716232469	0.0353520657611999	0.559952761119884
PWY.7446	calf circumference	0.454596478708577	0.020693569494063	0.765339290545415
PWY.7644	calf circumference	0.566930283145346	0.0158459810939237	0.818245461485384
PWY0.1338	calf circumference	0.04682319748886	0.0549764393544677	0.348417831119703
PWY0.321	calf circumference	0.338861328947672	0.0264656765556277	0.658119109939694
PWY0.41	calf circumference	0.272988919692125	-0.0303321730965895	0.613898527537315
PWY0.42	calf circumference	0.603294557096137	-0.0143818774608771	0.841390035119241
PWY1G.0	calf circumference	0.502765798594739	-0.0185456701778174	0.785049585845606
TCA.GLYOX.BYPASS	calf circumference	0.292344914801311	0.0291369557057118	0.630631449603009
THREOCAT.PWY	calf circumference	0.412832758047732	0.0226619145967039	0.739881427057447
TYRFUMCAT.PWY	calf circumference	0.684875803959643	-0.0112312973097053	0.89663406089424
VALDEG.PWY	calf circumference	0.7084711507099	-0.0103482567226507	0.914784178114431
X3.HYDROXYPHENYLACETATE.DEGRADATION.PWY	thigh circumference	0.420390275123837	0.022323087650549	0.742794847023321
AEROBACTINSYN.PWY	thigh circumference	0.00603484655604102	0.0759739564823325	0.115221889299362
ALL.CHORISMATE.PWY	thigh circumference	0.252003194227662	-0.0317318818301087	0.603013432935372
ARGDEG.PWY	thigh circumference	0.720039832537576	-0.00993059215936428	0.92464131500727
AST.PWY	thigh circumference	0.59238505716194	-0.0148337783024609	0.831107393630184
CATECHOL.ORTHO.CLEAVAGE.PWY	thigh circumference	0.677408115011134	-0.0115263742343167	0.891825809678524
CHLOROPHYLL.SYN	thigh circumference	0.160849598030449	-0.0388385803622019	0.494113144276543
CRNFORCAT.PWY	thigh circumference	0.234665249960247	0.032920458569276	0.601227031156312
DENITRIFICATION.PWY	thigh circumference	0.178760760045418	0.0372432194447783	0.512483233609438
ECASYN.PWY	thigh circumference	0.388216678754349	-0.0239049229319518	0.70721643028893
ENTBACSYN.PWY	thigh circumference	0.502014709577923	-0.0185996663352481	0.785049585845606
GALACTARDEG.PWY	thigh circumference	0.0944565670210542	-0.0463130682049499	0.395543878664025
GLUCARGALACTSUPER.PWY	thigh circumference	0.0944565670210542	-0.0463130682049499	0.395543878664025
GLYCOL.GLYOXDEG.PWY	thigh circumference	0.268789608255142	0.0306342373209716	0.611827327018194
GLYCOLYSIS.TCA.GLYOX.BYPASS	thigh circumference	0.849723436168266	-0.00524990677840084	0.990645862613678
GLYOXYLATE.BYPASS	thigh circumference	0.128016944207385	0.0421525393693198	0.459776731896343
KDO.NAGLIPASYN.PWY	thigh circumference	0.269779130049224	-0.0305710258954646	0.611827327018194
KETOGLUCONMET.PWY	thigh circumference	0.854681482435116	0.00507471604533512	0.991463881786058
LEU.DEG2.PWY	thigh circumference	0.0334952873884892	0.0588595885636509	0.342234458099781
LPSSYN.PWY	thigh circumference	0.0327664783218292	-0.0591038167347052	0.342227662472438
METHANOGENESIS.PWY	thigh circumference	8.61e+09	0.108481956045625	1
METHGLYUT.PWY	thigh circumference	0.535099508176143	-0.0171845878374241	0.803504053810822
NADSYN.PWY	thigh circumference	0.179914326692675	-0.0371446361863084	0.512483233609438
ORNARGDEG.PWY	thigh circumference	0.720039832537576	-0.00993059215936428	0.92464131500727
ORNDEG.PWY	thigh circumference	0.650793360516602	-0.0125419902155387	0.876426588661326
P105.PWY	thigh circumference	0.888056028428401	-0.00390033987412573	1
P241.PWY	thigh circumference	0.000100940962492361	0.107427096821848	0.00857621463117523
P261.PWY	thigh circumference	0.000121632541615353	0.106176987887833	0.00857621463117523
P281.PWY	thigh circumference	0.274438729866938	0.0302754812993638	0.614220014464099
P341.PWY	thigh circumference	11400000	-0.146124519218984	1
P381.PWY	thigh circumference	0.572771823039769	0.0156258514266387	0.818245461485384
PPGPPMET.PWY	thigh circumference	0.496339886502741	-0.0188472259703442	0.782817941799625
PROTOCATECHUATE.ORTHO.CLEAVAGE.PWY	thigh circumference	0.845585470953487	-0.00539628061747741	0.990645862613678
PWY.1541	thigh circumference	0.193093627564102	0.0360502259510142	0.54020241044719
PWY.1622	thigh circumference	0.0751012746397848	0.0492866563364284	0.395543878664025
PWY.181	thigh circumference	0.021410181388103	0.0636831759338061	0.264810138221274
PWY.3661	thigh circumference	0.247777639879726	0.0320161415642201	0.603013432935372
PWY.4722	thigh circumference	0.228540241901255	0.033355141734087	0.594885418727482
PWY.5028	thigh circumference	0.406454336246824	0.0229990508837127	0.734744377061566
PWY.5088	thigh circumference	0.269926499165109	-0.0305616254434438	0.611827327018194
PWY.5178	thigh circumference	0.011143654320689	-0.0702414625699486	0.158806084549751
PWY.5180	thigh circumference	0.056263906781543	0.0528579263952706	0.377771945533217
PWY.5181	thigh circumference	0.623732560942399	-0.0135921951086765	0.857176326441309
PWY.5182	thigh circumference	0.056263906781543	0.0528579263952706	0.377771945533217
PWY.5198	thigh circumference	9.87e+09	0.107576542951103	1
PWY.5415	thigh circumference	0.0237840252383375	-0.0625761741682922	0.279462296550466
PWY.5417	thigh circumference	0.779774902221397	-0.00774748971214747	0.956875078515222
PWY.5431	thigh circumference	0.779774902221397	-0.00774748971214747	0.956875078515222
PWY.5507	thigh circumference	0.0111502144471102	0.0702357769433099	0.158806084549751
PWY.5531	thigh circumference	0.153797114903238	-0.0395035611028841	0.49231831101185
PWY.5532	thigh circumference	0.132859217982723	0.0416254769204054	0.459776731896343
PWY.5651	thigh circumference	0.168151202691907	-0.0381729030917606	0.497410978874397
PWY.5741	thigh circumference	0.0593677078038885	0.0522074215947767	0.381840676096761
PWY.5747	thigh circumference	0.751650299761852	0.00876853754559975	0.946846569946892
PWY.5823	thigh circumference	0.634815080037191	-0.0131598175113629	0.86274566791521
PWY.5920	thigh circumference	0.0952817214612301	0.0461976440447839	0.395543878664025
PWY.6071	thigh circumference	0.486111409038954	0.019297281384956	0.777388272400499
PWY.6141	thigh circumference	4.12e+09	0.113252958118691	1
PWY.6148	thigh circumference	7.77e+09	0.109161045563521	1
PWY.6165	thigh circumference	0.0411690345050038	0.0565303768506769	0.348417831119703
PWY.6167	thigh circumference	4.35e+09	0.112908143491178	1
PWY.6174	thigh circumference	7.66e+09	0.109252458345091	1
PWY.6182	thigh circumference	0.700308859678174	-0.010664750723878	0.906735989114991
PWY.6185	thigh circumference	0.676479698489674	-0.0115615354885152	0.891825809678524
PWY.6349	thigh circumference	4.35e+09	0.112912225479534	1
PWY.6350	thigh circumference	4.44e+09	0.112784490560834	1
PWY.6383	thigh circumference	0.321048764056299	-0.0274899670017677	0.644841534642994
PWY.6397	thigh circumference	0.456954337914367	0.0206092788778808	0.765339290545415
PWY.6562	thigh circumference	0.665822923010618	0.0119664838519024	0.887372919932713
PWY.6629	thigh circumference	0.257313136877379	-0.0313793405817784	0.603013432935372
PWY.6641	thigh circumference	0.000890582419259672	0.0918798398694282	0.0277910082628178
PWY.6654	thigh circumference	4.6e+09	0.112557027699099	1
PWY.6728	thigh circumference	0.0465581717803981	0.0551060112893975	0.348417831119703
PWY.6906	thigh circumference	0.0431408686595914	0.0559918999528411	0.348417831119703
PWY.7031	thigh circumference	0.547177996571303	0.016679123210499	0.813840691102887
PWY.7094	thigh circumference	0.0470938105302865	0.0549721533881637	0.348417831119703
PWY.7159	thigh circumference	0.153797114903238	-0.0395035611028841	0.49231831101185
PWY.7209	thigh circumference	0.222429255393062	0.0337971681583742	0.593987216106472
PWY.7286	thigh circumference	4.71e+09	0.112408904436441	1
PWY.7316	thigh circumference	2.82e+09	0.115639744225633	1
PWY.7373	thigh circumference	4.25e+09	0.113053415841333	1
PWY.7376	thigh circumference	0.868871719128326	-0.00457440249895439	0.993988251445647
PWY.7391	thigh circumference	0.00692892347964734	0.0747147116696164	0.120614593904972
PWY.7446	thigh circumference	0.0295356585090524	0.0602459203604072	0.326401791672232
PWY.7644	thigh circumference	0.00222839143594254	-0.0845796302517669	0.0523671987446497
PWY0.1338	thigh circumference	0.0401749682011569	0.056810160436181	0.348417831119703
PWY0.321	thigh circumference	0.41559297179397	0.0225542653376663	0.739881427057447
PWY0.41	thigh circumference	0.0935403126919113	-0.0464421853842571	0.395543878664025
PWY0.42	thigh circumference	0.0560247078749831	-0.052909286015961	0.377771945533217
PWY1G.0	thigh circumference	0.633145277638364	-0.013224756762629	0.86274566791521
TCA.GLYOX.BYPASS	thigh circumference	0.970309401774576	0.00103131219835267	1
THREOCAT.PWY	thigh circumference	0.572371831724375	-0.0156421361844186	0.818245461485384
TYRFUMCAT.PWY	thigh circumference	0.0642436265373238	0.0512402657266431	0.381840676096761
VALDEG.PWY	thigh circumference	0.0888575370227088	-0.0471183807940072	0.395543878664025
