# Supplementary material for: Physical Activity and Dietary Composition Relate to Differences in Gut Microbial Patterns in a Multi-Ethnic Cohort—The HELIUS Study
Source: Metabolites. 2021 Dec 9;11(12):858. doi: 10.3390/metabo11120858 (PMC8707449; doi:10.3390/metabo11120858)
Supplement: Supplementary file 1 [file metabolites-11-00858-s001.zip › metabolites-1446002-SI/metabolites_1446002_Suppl 2.0/Supplementary-Table-6_microbial_taxa_food_corr_tests.csv]

Microbial taxa	Food groups	P-value	Rho	FDR adjusted p-value
Zotu55	Meat_poultry_fish_and_mixtures	0.279812188187002	0.0299044743591955	0.592883536220394
Zotu244	Meat_poultry_fish_and_mixtures	0.710188905310837	-0.0102843906766576	0.882835131058031
Zotu78	Meat_poultry_fish_and_mixtures	0.473642389880393	-0.0198300855375489	0.753161726260432
Zotu65	Meat_poultry_fish_and_mixtures	0.392783251035499	-0.0236485189911694	0.692115067834033
Zotu315	Meat_poultry_fish_and_mixtures	0.0351574051537904	-0.0582522151879066	0.206626317571972
Zotu85	Meat_poultry_fish_and_mixtures	0.806719739087738	-0.00677125944491547	0.927085902359565
Zotu278	Meat_poultry_fish_and_mixtures	0.774433522247251	0.00793142826512895	0.914533659847024
Zotu77	Meat_poultry_fish_and_mixtures	0.599157589340397	-0.0145463526382659	0.828894044551909
Zotu94	Meat_poultry_fish_and_mixtures	0.789882999753652	-0.00737465683864563	0.921034267702497
Zotu96	Meat_poultry_fish_and_mixtures	0.814888760824131	-0.00647966885020799	0.93092693350498
Zotu216	Meat_poultry_fish_and_mixtures	0.661716278422999	0.0121092758020984	0.857047925109779
Zotu170	Meat_poultry_fish_and_mixtures	0.907436526055768	-0.00321801218545925	0.966310599006285
Zotu250	Meat_poultry_fish_and_mixtures	0.0645326357866436	-0.0511260996897928	0.286669091240677
Zotu26	Meat_poultry_fish_and_mixtures	0.396934181532446	-0.0234418203674205	0.696606038454727
Zotu41	Meat_poultry_fish_and_mixtures	0.289640282642359	-0.0293006855111113	0.601478297010771
Zotu121	Meat_poultry_fish_and_mixtures	0.00649644063718771	-0.0752180292164049	0.0684866952798523
Zotu122	Meat_poultry_fish_and_mixtures	0.102196961188137	-0.0452084734938776	0.362421179437391
Zotu137	Meat_poultry_fish_and_mixtures	0.247083742732559	-0.0320263017429795	0.560381124371087
Zotu117	Meat_poultry_fish_and_mixtures	0.682409091172149	-0.0113242596752247	0.868846903628722
Zotu206	Meat_poultry_fish_and_mixtures	0.79463729509663	0.00720392911636789	0.923090334984291
Zotu207	Meat_poultry_fish_and_mixtures	0.933852246606516	0.00229712386098915	0.976811832979337
Zotu61	Meat_poultry_fish_and_mixtures	0.739932194126492	-0.00918683846593715	0.896287704447297
Zotu113	Meat_poultry_fish_and_mixtures	0.405475554954749	-0.0230205511337331	0.702553561705108
Zotu178	Meat_poultry_fish_and_mixtures	0.089448550601615	-0.0469774718072831	0.337049890206125
Zotu217	Meat_poultry_fish_and_mixtures	0.0794364486328035	-0.0485150776983001	0.318808185268994
Zotu205	Meat_poultry_fish_and_mixtures	0.0833489442387828	-0.0478965208325277	0.327331389277688
Zotu218	Meat_poultry_fish_and_mixtures	0.453249349842418	-0.0207554031948477	0.738857449762894
Zotu329	Meat_poultry_fish_and_mixtures	0.0825377522602445	-0.0480228050796425	0.325500462329147
Zotu272	Meat_poultry_fish_and_mixtures	0.828980329833161	-0.0059783391575217	0.937343771641417
Zotu268	Meat_poultry_fish_and_mixtures	0.0587502183560634	-0.0522744658931103	0.272431424912962
Zotu197	Meat_poultry_fish_and_mixtures	0.272154982165284	-0.0303849443609571	0.5842619566117
Zotu298	Meat_poultry_fish_and_mixtures	0.26319561004726	-0.0309590094900708	0.576797648954053
Zotu239	Meat_poultry_fish_and_mixtures	0.587381207579571	0.0150174009235867	0.825122008648629
Zotu313	Meat_poultry_fish_and_mixtures	0.755910517020911	-0.00860323901022601	0.904278059989377
Zotu154	Meat_poultry_fish_and_mixtures	0.864387624737997	-0.00472689176175035	0.950615045494257
Zotu210	Meat_poultry_fish_and_mixtures	0.00347460852248032	0.0807469090643546	0.0451699107922442
Zotu233	Meat_poultry_fish_and_mixtures	0.246632794980198	-0.0320568619945424	0.559999324291749
Zotu285	Meat_poultry_fish_and_mixtures	0.00043598591774244	0.0971160340470267	0.00886023188857905
Zotu166	Meat_poultry_fish_and_mixtures	0.0366981712038754	0.0577709032911643	0.211807152363171
Zotu91	Meat_poultry_fish_and_mixtures	0.660864532076162	0.0121417933254319	0.856655311323587
Zotu48	Meat_poultry_fish_and_mixtures	0.00519504478842092	0.0772315953405285	0.0593713687709517
Zotu95	Meat_poultry_fish_and_mixtures	0.600397789404525	0.0144969918529286	0.829929089348972
Zotu1	Meat_poultry_fish_and_mixtures	0.121817728789962	0.0428011847253417	0.394766674421649
Zotu193	Meat_poultry_fish_and_mixtures	0.123544783854842	-0.0426042617356688	0.397705988960963
Zotu86	Meat_poultry_fish_and_mixtures	0.0146556830339339	0.0674752390508515	0.118279776830086
Zotu123	Meat_poultry_fish_and_mixtures	0.745705261946308	0.00897552282576506	0.898890486141806
Zotu5	Meat_poultry_fish_and_mixtures	0.00695736688888493	0.0745914877542863	0.0710772999256032
Zotu20	Meat_poultry_fish_and_mixtures	0.0559505326002741	0.0528644894901397	0.264977811089893
Zotu108	Meat_poultry_fish_and_mixtures	0.289419137636172	0.0293141182940846	0.601478297010771
Zotu261	Meat_poultry_fish_and_mixtures	0.579191223358947	-0.0153475685405338	0.822003193942536
Zotu134	Meat_poultry_fish_and_mixtures	6,11E+09	0.110605138185881	0.00164802316703371
Zotu219	Meat_poultry_fish_and_mixtures	0.0059203803158963	0.0760598330365671	0.0648454642716759
Zotu124	Meat_poultry_fish_and_mixtures	0.0216813976156558	0.0634785383568452	0.152510147344874
Zotu286	Meat_poultry_fish_and_mixtures	0.037772385313405	-0.0574454116769129	0.214701165719919
Zotu177	Meat_poultry_fish_and_mixtures	0.00785798057210394	0.0734678636111041	0.0773982407591026
Zotu297	Meat_poultry_fish_and_mixtures	0.116680981647137	0.0434000830751938	0.386954452018354
Zotu169	Meat_poultry_fish_and_mixtures	0.287671998573464	-0.0294204866306353	0.600347347471439
Zotu213	Meat_poultry_fish_and_mixtures	0.161370167772992	-0.0387458141397141	0.45327415568875
Zotu260	Meat_poultry_fish_and_mixtures	0.92614225187191	0.00256559719925027	0.974377323152936
Zotu300	Meat_poultry_fish_and_mixtures	0.194139665257606	-0.0359244256507984	0.498704692513365
Zotu116	Meat_poultry_fish_and_mixtures	0.119937834116649	-0.0430180289879671	0.39267133960725
Zotu93	Meat_poultry_fish_and_mixtures	0.00985764946499451	0.0713360943592034	0.0893945711563413
Zotu66	Meat_poultry_fish_and_mixtures	0.00501625786737633	0.0775430374971391	0.0579261931801984
Zotu160	Meat_poultry_fish_and_mixtures	0.00312368220710693	0.0816557320148965	0.0417833262381887
Zotu221	Meat_poultry_fish_and_mixtures	0.581516488753424	-0.0152536087707697	0.82322529366751
Zotu17	Meat_poultry_fish_and_mixtures	0.610399945290449	0.014100561202368	0.833800046395692
Zotu7	Meat_poultry_fish_and_mixtures	0.654694708891721	0.012377845663351	0.854972212967719
Zotu70	Meat_poultry_fish_and_mixtures	0.869486414898947	-0.00454753059412845	0.952248251959427
Zotu73	Meat_poultry_fish_and_mixtures	0.33925934450589	-0.0264438838091192	0.652317696603374
Zotu345	Meat_poultry_fish_and_mixtures	0.16629086990311	-0.038296365554919	0.459059636930731
Zotu200	Meat_poultry_fish_and_mixtures	0.00641794134978997	-0.075328692826074	0.0680538372735767
Zotu148	Meat_poultry_fish_and_mixtures	0.126196544965991	-0.042306037866495	0.403721237024913
Zotu290	Meat_poultry_fish_and_mixtures	0.147013857542626	-0.0401192344223166	0.432914197064131
Zotu307	Meat_poultry_fish_and_mixtures	0.0120066411362037	-0.0694380930677579	0.102672760134305
Zotu249	Meat_poultry_fish_and_mixtures	0.3682822530945	-0.0248965880822408	0.678658951844162
Zotu305	Meat_poultry_fish_and_mixtures	0.0240953676995823	-0.062366534509353	0.164379621707868
Zotu199	Meat_poultry_fish_and_mixtures	0.0259754086315482	-0.0615655116530679	0.172987957064055
Zotu215	Meat_poultry_fish_and_mixtures	0.362402731242125	0.0252036706170721	0.671669326755891
Zotu224	Meat_poultry_fish_and_mixtures	0.41932260475372	-0.0223486867647519	0.712637182436612
Zotu42	Meat_poultry_fish_and_mixtures	0.069455448023002	0.0502135284297505	0.296001989382432
Zotu131	Meat_poultry_fish_and_mixtures	0.000558438831539747	-0.0952952511487215	0.0107651051325676
Zotu28	Meat_poultry_fish_and_mixtures	0.0410612944861804	0.0564955021063542	0.222522533251614
Zotu16	Meat_poultry_fish_and_mixtures	0.657129579505017	-0.0122845830040805	0.855927943200334
Zotu3	Meat_poultry_fish_and_mixtures	0.252990299043553	0.0316295707986678	0.565856414750732
Zotu119	Meat_poultry_fish_and_mixtures	0.26958456177614	-0.0305482987991677	0.582891834101064
Zotu365	Meat_poultry_fish_and_mixtures	0.83205254227772	-0.00586930571392997	0.938204899716423
Zotu220	Meat_poultry_fish_and_mixtures	0.318615824895837	-0.0275967168819843	0.62957635783234
Zotu132	Meat_poultry_fish_and_mixtures	0.0278225731546436	-0.0608258613321641	0.1796353120329
Zotu12	Meat_poultry_fish_and_mixtures	0.592157649578304	0.0148258295975495	0.825632607814633
Zotu282	Meat_poultry_fish_and_mixtures	0.285237477408328	-0.0295694323311814	0.598227311182465
Zotu38	Meat_poultry_fish_and_mixtures	0.00298940254867977	0.0820282732250793	0.040510088484411
Zotu6	Meat_poultry_fish_and_mixtures	0.88982564546029	0.0038338717698601	0.959816727405368
Zotu72	Meat_poultry_fish_and_mixtures	0.00152547514613492	0.0875603168821924	0.024389527988086
Zotu308	Meat_poultry_fish_and_mixtures	0.0372472328056435	-0.0576035377864212	0.212611742588559
Zotu64	Meat_poultry_fish_and_mixtures	0.140905046403335	-0.0407348044377432	0.426047591405713
Zotu371	Meat_poultry_fish_and_mixtures	0.250512817941642	-0.0317951828024	0.563967294845598
Zotu202	Meat_poultry_fish_and_mixtures	0.288496677270959	0.0293702249640448	0.601082748108532
Zotu68	Meat_poultry_fish_and_mixtures	0.201036865004205	-0.0353762125962214	0.506459259885983
Zotu74	Meat_poultry_fish_and_mixtures	0.570926132563955	-0.0156829912981252	0.817668990959245
Zotu62	Meat_poultry_fish_and_mixtures	0.974863180486309	-0.000872074502750951	0.990774067849912
Zotu49	Meat_poultry_fish_and_mixtures	0.343880866544556	-0.0261920285125485	0.656906062023859
Zotu304	Meat_poultry_fish_and_mixtures	0.838270781362658	-0.00564889546301025	0.939719985847143
Zotu180	Meat_poultry_fish_and_mixtures	0.00944524147768456	-0.0717419413638163	0.0868215861715773
Zotu101	Meat_poultry_fish_and_mixtures	0.171796891633071	0.0378051439643903	0.466828565509436
Zotu54	Meat_poultry_fish_and_mixtures	0.308664812026293	0.0281698757674563	0.61981625065707
Zotu71	Meat_poultry_fish_and_mixtures	0.609700510674103	0.0141281882274693	0.833397355250845
Zotu280	Meat_poultry_fish_and_mixtures	0.880981424371836	0.00414385535682252	0.956496433491956
Zotu79	Meat_poultry_fish_and_mixtures	0.323942812079993	-0.0272947018042029	0.635889341915744
Zotu18	Meat_poultry_fish_and_mixtures	0.206859694255847	-0.0349239702070633	0.511767857677269
Zotu81	Meat_poultry_fish_and_mixtures	0.736685604924345	0.00930591030063711	0.895405351186704
Zotu67	Meat_poultry_fish_and_mixtures	0.234115704421559	-0.0329212575570866	0.549142106744935
Zotu36	Meat_poultry_fish_and_mixtures	0.440782178710697	0.0213326589450669	0.729195831717773
Zotu174	Meat_poultry_fish_and_mixtures	0.121018081777201	-0.0428931014251207	0.393763912299728
Zotu30	Meat_poultry_fish_and_mixtures	0.200838239606918	-0.035391806421725	0.506459259885983
Zotu76	Meat_poultry_fish_and_mixtures	0.614109929773652	-0.0139542537969209	0.836205791358795
Zotu157	Meat_poultry_fish_and_mixtures	0.281448997179241	0.0298029321722161	0.594710185621982
Zotu230	Meat_poultry_fish_and_mixtures	0.0652905314555115	0.0509819533268759	0.287163068309699
Zotu324	Meat_poultry_fish_and_mixtures	0.380567896836337	-0.0242645984334951	0.68436542099551
Zotu265	Meat_poultry_fish_and_mixtures	0.279858775552029	0.0299015786694528	0.592883536220394
Zotu47	Meat_poultry_fish_and_mixtures	0.832493799873775	-0.00585365290215383	0.938204899716423
Zotu209	Meat_poultry_fish_and_mixtures	0.0217376436453791	-0.06345143148342	0.152615901847422
Zotu69	Meat_poultry_fish_and_mixtures	0.00933665332328684	-0.0718514252480347	0.0861756497567939
Zotu29	Meat_poultry_fish_and_mixtures	0.041906838585486	-0.0562617395082873	0.225115796127607
Zotu330	Meat_poultry_fish_and_mixtures	0.470773224550368	-0.0199589169191596	0.751032350010813
Zotu274	Meat_poultry_fish_and_mixtures	0.143584756314605	-0.0404623093081727	0.429227448318405
Zotu332	Meat_poultry_fish_and_mixtures	0.200805467879806	0.035394380368163	0.506459259885983
Zotu275	Meat_poultry_fish_and_mixtures	0.0993117507858821	-0.0455927100731882	0.357172911808287
Zotu103	Meat_poultry_fish_and_mixtures	0.00841157543357866	-0.0728331713185985	0.0803865431308148
Zotu159	Meat_poultry_fish_and_mixtures	0.800440462138553	-0.00699590598268108	0.925226133181318
Zotu341	Meat_poultry_fish_and_mixtures	0.0146409364721766	-0.0674852667171829	0.118279776830086
Zotu256	Meat_poultry_fish_and_mixtures	0.282191561430597	-0.0297569979530745	0.594710185621982
Zotu181	Meat_poultry_fish_and_mixtures	0.986158224113288	-0.000480158983233672	0.994865694138662
Zotu33	Meat_poultry_fish_and_mixtures	0.140325838422035	0.0407942250637423	0.425657859330867
Zotu109	Meat_poultry_fish_and_mixtures	0.130333184803738	0.0418504064478602	0.409530571186279
Zotu306	Meat_poultry_fish_and_mixtures	0.0442589279217678	0.0556318143790804	0.232204499757517
Zotu281	Meat_poultry_fish_and_mixtures	0.178310584001789	-0.037238988358185	0.475706409750918
Zotu323	Meat_poultry_fish_and_mixtures	0.116388874823467	0.0434347562786691	0.386457442903577
Zotu318	Meat_poultry_fish_and_mixtures	0.0273021032425738	0.0610298787617068	0.178241754444048
Zotu120	Meat_poultry_fish_and_mixtures	0.128908013127882	0.0420060980330293	0.408138134478564
Zotu118	Meat_poultry_fish_and_mixtures	0.286161925143394	0.0295127733352147	0.598589487394384
Zotu295	Meat_poultry_fish_and_mixtures	0.692167497989137	-0.0109572310003299	0.875689876042135
Zotu135	Meat_poultry_fish_and_mixtures	0.0876399233931024	0.0472445723741107	0.33520780222974
Zotu114	Meat_poultry_fish_and_mixtures	0.0248166011270082	0.0620530546451456	0.16710340100192
Zotu53	Meat_poultry_fish_and_mixtures	0.832662063065354	0.0058476845638507	0.938204899716423
Zotu319	Meat_poultry_fish_and_mixtures	0.613151432643893	-0.0139920157361218	0.835361224047727
Zotu222	Meat_poultry_fish_and_mixtures	0.0150284123045988	-0.067224686814665	0.120566822614897
Zotu8	Meat_poultry_fish_and_mixtures	0.785807492690492	-0.00752123236351339	0.919022907467975
Zotu21	Meat_poultry_fish_and_mixtures	0.031228536056944	-0.059566397165716	0.191544484342001
Zotu23	Meat_poultry_fish_and_mixtures	0.160453724506242	-0.038830657849177	0.452584146840976
Zotu151	Meat_poultry_fish_and_mixtures	0.256292706838092	-0.0314105601311237	0.570725122828699
Zotu110	Meat_poultry_fish_and_mixtures	0.84329141563677	0.00547119663579624	0.942393928218187
Zotu189	Meat_poultry_fish_and_mixtures	0.275923703976155	0.03014733156801	0.58894565983142
Zotu149	Meat_poultry_fish_and_mixtures	0.778733868554361	0.00777613885909084	0.914559861465032
Zotu232	Meat_poultry_fish_and_mixtures	0.974801992508946	0.000874198008562308	0.990774067849912
Zotu158	Meat_poultry_fish_and_mixtures	0.690181105919518	0.0110317842864291	0.8745103073435
Zotu366	Meat_poultry_fish_and_mixtures	0.265075689876037	-0.030837444144759	0.579164636290232
Zotu387	Meat_poultry_fish_and_mixtures	0.571266320704063	0.0156691402488557	0.817799514841342
Zotu15	Meat_poultry_fish_and_mixtures	0.211049757726181	-0.0346042217108017	0.517612764586893
Zotu31	Meat_poultry_fish_and_mixtures	0.398328585888315	0.0233726777312294	0.697147284458059
Zotu111	Meat_poultry_fish_and_mixtures	0.960233156899443	0.00137997848363099	0.986831379333667
Zotu45	Meat_poultry_fish_and_mixtures	0.77888590641934	-0.00777065313574484	0.914559861465032
Zotu43	Meat_poultry_fish_and_mixtures	0.034963855833754	0.0583139416409231	0.205794184277225
Zotu229	Meat_poultry_fish_and_mixtures	0.00210753126998754	0.0849416642119887	0.030844931623874
Zotu143	Meat_poultry_fish_and_mixtures	0.165128423864047	0.0384016292394567	0.457920869630384
Zotu58	Meat_poultry_fish_and_mixtures	0.935493751391638	-0.00223999297484219	0.977357748627962
Zotu212	Meat_poultry_fish_and_mixtures	0.0137864676571858	0.0680820790979424	0.114118179130273
Zotu52	Meat_poultry_fish_and_mixtures	0.0322049630710367	0.0592271242132445	0.195226312524964
Zotu204	Meat_poultry_fish_and_mixtures	0.000480805118071255	0.0963999567855843	0.0095976098568839
Zotu167	Meat_poultry_fish_and_mixtures	0.362473426764362	0.0251999598442906	0.671669326755891
Zotu107	Meat_poultry_fish_and_mixtures	0.620681695676655	-0.0136960387076929	0.838997464422015
Zotu195	Meat_poultry_fish_and_mixtures	0.140410245438983	-0.0407855540816793	0.425657859330867
Zotu273	Meat_poultry_fish_and_mixtures	0.103431132710134	-0.0450467438593561	0.364673281335319
Zotu235	Meat_poultry_fish_and_mixtures	0.493867424349909	0.018933767676785	0.768459487705923
Zotu50	Meat_poultry_fish_and_mixtures	0.0118311308742214	0.069581279563149	0.101429021611654
Zotu25	Meat_poultry_fish_and_mixtures	0.201322622649208	0.0353537978126571	0.506459259885983
Zotu191	Meat_poultry_fish_and_mixtures	0.784369621171665	-0.00757299549885943	0.917993105323993
Zotu83	Meat_poultry_fish_and_mixtures	0.948866478235832	-0.00177490230304769	0.982031290625811
Zotu34	Meat_poultry_fish_and_mixtures	0.295198965229998	0.0289652788406851	0.607199325032208
Zotu361	Meat_poultry_fish_and_mixtures	0.00200148661924229	-0.0853646386851913	0.0297445599560082
Zotu128	Meat_poultry_fish_and_mixtures	0.291362198587479	0.0291963280702152	0.603382674607035
Zotu24	Meat_poultry_fish_and_mixtures	0.134505343599978	0.0414020786022433	0.415906303056394
Zotu102	Meat_poultry_fish_and_mixtures	0.714176108438011	0.0101363565821417	0.884310714263157
Zotu240	Meat_poultry_fish_and_mixtures	0.767963344493767	0.00816554478083106	0.911817401053923
Zotu241	Meat_poultry_fish_and_mixtures	0.0168188866843719	-0.0660923434279241	0.129539986825864
Zotu138	Meat_poultry_fish_and_mixtures	0.326299566188105	-0.0271621167507034	0.638498600078638
Zotu162	Meat_poultry_fish_and_mixtures	0.568430557099397	-0.0157847211686991	0.81672774036505
Zotu46	Meat_poultry_fish_and_mixtures	0.0531494365683413	-0.0534799254458559	0.256692375466427
Zotu349	Meat_poultry_fish_and_mixtures	0.152015784046905	-0.0396295947363696	0.440760848717004
Zotu301	Meat_poultry_fish_and_mixtures	0.0406488744312084	-0.0566110025903714	0.221485548312843
Zotu179	Meat_poultry_fish_and_mixtures	0.0222644982868523	-0.0632004395313837	0.155344953403715
Zotu140	Meat_poultry_fish_and_mixtures	0.0700180767382984	-0.0501126458165458	0.297676095622747
Zotu92	Meat_poultry_fish_and_mixtures	0.0375653578405656	-0.0575075242218951	0.214065430194507
Zotu99	Meat_poultry_fish_and_mixtures	0.227559563338177	-0.0333870989632589	0.539284992568557
Zotu97	Meat_poultry_fish_and_mixtures	0.528972840074787	-0.0174231185123177	0.793557912686302
Zotu214	Meat_poultry_fish_and_mixtures	0.126443653759051	0.0422784966396084	0.403937183670605
Zotu87	Meat_poultry_fish_and_mixtures	0.0665313911692804	-0.0507488985640795	0.290166319469383
Zotu186	Meat_poultry_fish_and_mixtures	0.715630322677563	-0.0100824377666538	0.884392383456215
Zotu59	Meat_poultry_fish_and_mixtures	0.992537493053995	-0.000258858575837474	0.997106305875342
Zotu321	Meat_poultry_fish_and_mixtures	0.0378107582130172	-0.0574339308033217	0.214738371770393
Zotu10	Meat_poultry_fish_and_mixtures	0.323294787433797	-0.0273312679307879	0.635013080295729
Zotu227	Meat_poultry_fish_and_mixtures	0.52723914949853	0.0174964813481894	0.793130910041446
Zotu152	Meat_poultry_fish_and_mixtures	0.15480275548075	0.0393620759032459	0.444259545397116
Zotu289	Meat_poultry_fish_and_mixtures	0.900582746395491	0.00345748572718548	0.964392454339957
Zotu358	Meat_poultry_fish_and_mixtures	0.262335947664818	-0.0310147944167262	0.575787669982202
Zotu2	Meat_poultry_fish_and_mixtures	0.000510419429494114	0.0959601980366505	0.0100991199143601
Zotu14	Meat_poultry_fish_and_mixtures	0.838860260926719	0.00562801968492032	0.939852238537458
Zotu4	Meat_poultry_fish_and_mixtures	0.625928410682717	0.0134907396673197	0.84110868956132
Zotu51	Meat_poultry_fish_and_mixtures	0.296343635840125	-0.0288967367919963	0.608656119026664
Zotu44	Meat_poultry_fish_and_mixtures	0.912680601516767	0.00303494560744431	0.968673276456446
Zotu13	Meat_poultry_fish_and_mixtures	0.106992782324412	-0.0445884473336803	0.370041065771759
Zotu172	Meat_poultry_fish_and_mixtures	0.412234483530714	0.0226909358427924	0.707876016067724
Zotu27	Meat_poultry_fish_and_mixtures	0.56820652508835	-0.0157938640409424	0.81672122385409
Zotu106	Meat_poultry_fish_and_mixtures	0.68430136904821	0.0112529345469498	0.870143486047545
Zotu173	Meat_poultry_fish_and_mixtures	0.619396823950468	-0.0137464290716053	0.838833876193056
Zotu75	Meat_poultry_fish_and_mixtures	0.995912762154189	-0.000141776187238559	0.998287476079656
Zotu337	Meat_poultry_fish_and_mixtures	0.0742228569226135	-0.0493790174578293	0.305477949328786
Zotu294	Meat_poultry_fish_and_mixtures	0.00426082241400877	-0.0789808171654686	0.0515221753122257
Zotu190	Meat_poultry_fish_and_mixtures	0.00413107804420743	-0.0792507168990475	0.0512056189935222
Zotu84	Meat_poultry_fish_and_mixtures	0.0527310293286928	-0.0535741640598175	0.255402910897839
Zotu276	Meat_poultry_fish_and_mixtures	0.279756290298757	-0.0299079491868868	0.592883536220394
Zotu56	Meat_poultry_fish_and_mixtures	0.0347454289703321	-0.058383952984037	0.20509834581175
Zotu271	Meat_poultry_fish_and_mixtures	0.628761718419939	0.0133801833054188	0.843116219300338
Zotu226	Meat_poultry_fish_and_mixtures	0.572175541642052	-0.0156321397688093	0.817799514841342
Zotu279	Meat_poultry_fish_and_mixtures	0.00162342330211836	-0.0870614699753411	0.0252961593981353
Zotu141	Meat_poultry_fish_and_mixtures	0.409684890608873	0.0228148928133362	0.705138764525017
Zotu283	Meat_poultry_fish_and_mixtures	0.00915591963638219	-0.0720361917031764	0.0852068824643733
Zotu22	Meat_poultry_fish_and_mixtures	0.243346862578687	-0.0322807363483766	0.557880450060917
Zotu9	Meat_poultry_fish_and_mixtures	0.91262666484888	0.0030368278057771	0.968673276456446
Zotu133	Meat_poultry_fish_and_mixtures	0.0579558220843897	-0.0524394665845635	0.269709317642149
Zotu136	Meat_poultry_fish_and_mixtures	0.362564056327991	-0.0251952034057687	0.671669326755891
Zotu112	Meat_poultry_fish_and_mixtures	0.413237536567012	0.0226422936175025	0.708902532219077
Zotu165	Meat_poultry_fish_and_mixtures	0.772879404973685	-0.0079876100085269	0.914101757308704
Zotu139	Meat_poultry_fish_and_mixtures	0.121597591942801	-0.0428264415747647	0.394766674421649
Zotu246	Meat_poultry_fish_and_mixtures	0.00410872956065924	-0.0792979809905154	0.0511468604165459
Zotu377	Meat_poultry_fish_and_mixtures	0.0885341286952199	-0.0471119658710575	0.33605907454998
Zotu259	Meat_poultry_fish_and_mixtures	0.538638427254338	-0.0170163223649557	0.798723839271433
Zotu287	Meat_poultry_fish_and_mixtures	0.131083061759084	0.041769016116535	0.410212160337913
Zotu254	Meat_poultry_fish_and_mixtures	0.305579881446122	0.0283500305685633	0.617104896772519
Zotu161	Meat_poultry_fish_and_mixtures	0.000694303383765479	-0.0936673104625072	0.0129405108570875
Zotu263	Meat_poultry_fish_and_mixtures	0.026047322434076	-0.0615358790947004	0.173040711517521
Zotu379	Meat_poultry_fish_and_mixtures	0.17711233220121	-0.037341967665259	0.473445683582236
Zotu89	Meat_poultry_fish_and_mixtures	0.0202973003164632	-0.0641656533584716	0.147412147723549
Zotu188	Meat_poultry_fish_and_mixtures	0.55817720762626	0.0162049554614229	0.80937494516535
Zotu243	Meat_poultry_fish_and_mixtures	0.657579516588068	-0.0122673643748879	0.856173098884542
Zotu39	Meat_poultry_fish_and_mixtures	0.484151794539946	0.019361804244649	0.761403865643735
Zotu115	Meat_poultry_fish_and_mixtures	0.0886176328099019	-0.0470996377400971	0.33605907454998
Zotu98	Meat_poultry_fish_and_mixtures	0.222284025512683	-0.0337689331925606	0.532029959067782
Zotu125	Meat_poultry_fish_and_mixtures	0.0854109853250257	-0.0475799254206527	0.331634070917654
Zotu35	Meat_poultry_fish_and_mixtures	0.259996740658436	-0.0311672310321289	0.572960489813157
Zotu183	Meat_poultry_fish_and_mixtures	0.793033401062004	-0.00726149435597627	0.922357586099869
Zotu176	Meat_poultry_fish_and_mixtures	0.428322001233057	-0.0219190093060336	0.719235575490153
Zotu144	Meat_poultry_fish_and_mixtures	0.272401736116394	-0.030369318361123	0.584406525552792
Zotu147	Meat_poultry_fish_and_mixtures	0.419955743326036	-0.0223182820224529	0.713138031163946
Zotu208	Meat_poultry_fish_and_mixtures	0.39897368342982	0.0233407393458445	0.697377057539118
Zotu105	Meat_poultry_fish_and_mixtures	0.487799356703654	-0.0192005679498614	0.763806430074456
Zotu63	Meat_poultry_fish_and_mixtures	0.0895494558650241	-0.0469626984272067	0.337096874740664
Zotu175	Meat_poultry_fish_and_mixtures	0.00181967025367102	-0.0861401419350212	0.0277767312251547
Zotu257	Meat_poultry_fish_and_mixtures	0.00634445030891906	-0.0754334041846052	0.0676240224870093
Zotu164	Meat_poultry_fish_and_mixtures	0.852722761317273	-0.0051379885446192	0.946612345876679
Zotu426	Meat_poultry_fish_and_mixtures	0.663267651998576	-0.0120500911211895	0.85787277843469
Zotu255	Meat_poultry_fish_and_mixtures	0.0477287625270283	0.0547522003582215	0.242489428290557
Zotu264	Meat_poultry_fish_and_mixtures	0.419833315138237	-0.022324159200153	0.713138031163946
Zotu262	Meat_poultry_fish_and_mixtures	0.717609013127321	0.0100091339170547	0.884821667292914
Zotu196	Meat_poultry_fish_and_mixtures	0.119061142369903	-0.0431200645146805	0.39223902713366
Zotu296	Meat_poultry_fish_and_mixtures	0.119433079967233	-0.0430767042419769	0.39267133960725
Zotu90	Meat_poultry_fish_and_mixtures	0.390749137439394	0.0237502917608505	0.690407629186474
Zotu129	Meat_poultry_fish_and_mixtures	0.137168249579269	0.0411215184405003	0.420670081777876
Zotu145	Meat_poultry_fish_and_mixtures	0.265912777824517	-0.0307835092421059	0.579741384631595
Zotu82	Meat_poultry_fish_and_mixtures	0.0114882315767411	0.0698665425395297	0.0995234730528876
Zotu211	Meat_poultry_fish_and_mixtures	0.103161279754536	0.0450819747512263	0.364222477500709
Zotu126	Meat_poultry_fish_and_mixtures	0.0158874118553369	0.0666674488603898	0.124787389741511
Zotu37	Meat_poultry_fish_and_mixtures	0.0638926612535507	0.0512489091092163	0.285108323728642
Zotu32	Meat_poultry_fish_and_mixtures	0.4111088636006	0.022745605392658	0.706508278836793
Zotu11	Meat_poultry_fish_and_mixtures	0.94907860777474	-0.00176752901898048	0.982031290625811
Zotu100	Meat_poultry_fish_and_mixtures	0.687904729562862	0.0111173197439972	0.873737426649215
Zotu168	Meat_poultry_fish_and_mixtures	0.214151315354921	0.0343704805622885	0.520525084768502
Zotu198	Meat_poultry_fish_and_mixtures	0.375590588716659	0.0245190973875532	0.68303085522147
Zotu40	Meat_poultry_fish_and_mixtures	0.221856143598048	-0.0338001851922288	0.531577576676198
Zotu182	Meat_poultry_fish_and_mixtures	0.303050578786121	-0.0284986384386394	0.615127032211179
Zotu130	Meat_poultry_fish_and_mixtures	0.330941363738622	-0.0269027862846857	0.642550037739419
Zotu194	Meat_poultry_fish_and_mixtures	0.268615613262418	-0.030610153949506	0.581958135949827
Zotu156	Meat_poultry_fish_and_mixtures	0.157888923244302	0.0390700670422423	0.44825200397749
Zotu60	Meat_poultry_fish_and_mixtures	0.232658350647337	0.0330240009190705	0.547140429354333
Zotu153	Meat_poultry_fish_and_mixtures	0.04698568404469	0.054935937234788	0.240222480632217
Zotu187	Meat_poultry_fish_and_mixtures	0.563652048749049	-0.015980110515286	0.81294578300766
Zotu237	Meat_poultry_fish_and_mixtures	0.157666930020707	0.039090926733167	0.44825200397749
Zotu80	Meat_poultry_fish_and_mixtures	1,77E+08	0.131650855726994	6,65E+09
Zotu57	Meat_poultry_fish_and_mixtures	0.829767136231473	0.00595040647628089	0.937919059834771
Zotu88	Meat_poultry_fish_and_mixtures	0.384911911224387	-0.0240441452834681	0.687476284830498
Zotu184	Meat_poultry_fish_and_mixtures	0.144485513070229	-0.0403715884210097	0.429243237336132
Zotu238	Meat_poultry_fish_and_mixtures	0.591122236533023	-0.0148672969471435	0.825632607814633
Zotu242	Meat_poultry_fish_and_mixtures	0.000332934680390674	0.0990652729597537	0.00701971965186212
Zotu155	Meat_poultry_fish_and_mixtures	0.729052500029416	0.00958654553581781	0.893211770056014
Zotu247	Meat_poultry_fish_and_mixtures	0.886559827889692	-0.00394827832664117	0.958746459171622
Zotu19	Meat_poultry_fish_and_mixtures	0.715152943007977	0.0101001336484151	0.88438989477294
Zotu104	Meat_poultry_fish_and_mixtures	0.141719997645541	0.04065151582092	0.426576703903583
Zotu146	Meat_poultry_fish_and_mixtures	0.259246635336696	0.0312163129732686	0.572008035559086
Zotu342	Meat_poultry_fish_and_mixtures	0.324498376381073	-0.0272633908182622	0.636261021832101
Zotu236	Meat_poultry_fish_and_mixtures	0.965937664232355	0.00118189185567258	0.988211380330218
Zotu127	Meat_poultry_fish_and_mixtures	0.326801609468357	0.0271339534867609	0.63863788698401
Zotu185	Meat_poultry_fish_and_mixtures	0.458256270407552	-0.0205261021039401	0.741990038478008
Bacteroides_clarus	Meat_poultry_fish_and_mixtures	0.710188905310837	-0.0102843906766576	0.882835131058031
Bacteroides_caccae	Meat_poultry_fish_and_mixtures	0.473642389880393	-0.0198300855375489	0.753161726260432
Bacteroides_salyersiae	Meat_poultry_fish_and_mixtures	0.0359378953302088	-0.0580062048947056	0.208644296186396
Bacteroides_finegoldii	Meat_poultry_fish_and_mixtures	0.774433522247251	0.00793142826512895	0.914533659847024
Bacteroides_ovatus	Meat_poultry_fish_and_mixtures	0.661716278422999	0.0121092758020984	0.857047925109779
Bacteroides_eggerthii	Meat_poultry_fish_and_mixtures	0.625126706030322	-0.0135220613780372	0.840855240348202
Bacteroides_uniformis	Meat_poultry_fish_and_mixtures	0.198421482601112	-0.0355824500545669	0.503478654798685
Bacteroides_intestinalis	Meat_poultry_fish_and_mixtures	0.274514089609459	-0.0302359450365269	0.587237337538053
Bacteroides_plebeius	Meat_poultry_fish_and_mixtures	0.112842137268953	-0.0438613074649428	0.380938278814648
Bacteroides_coprocola	Meat_poultry_fish_and_mixtures	0.682409091172149	-0.0113242596752247	0.868846903628722
Odoribacter_splanchnicus	Meat_poultry_fish_and_mixtures	0.933852246606516	0.00229712386098915	0.976811832979337
Alistipes_putredinis	Meat_poultry_fish_and_mixtures	0.739932194126492	-0.00918683846593715	0.896287704447297
Alistipes_shahii	Meat_poultry_fish_and_mixtures	0.089448550601615	-0.0469774718072831	0.337049890206125
Alistipes_finegoldii	Meat_poultry_fish_and_mixtures	0.0794364486328035	-0.0485150776983001	0.318808185268994
Alistipes_obesi	Meat_poultry_fish_and_mixtures	0.0833489442387828	-0.0478965208325277	0.327331389277688
Alistipes_inops	Meat_poultry_fish_and_mixtures	0.453249349842418	-0.0207554031948477	0.738857449762894
Barnesiella_intestinihominis	Meat_poultry_fish_and_mixtures	0.166527185628057	-0.038275033973814	0.459243265418979
Parabacteroides_distasonis	Meat_poultry_fish_and_mixtures	0.813642938394509	0.00652409087581729	0.930539239903923
Prevotella_9_copri	Meat_poultry_fish_and_mixtures	0.121817728789962	0.0428011847253417	0.394766674421649
Bacteroides_coprophilus	Meat_poultry_fish_and_mixtures	0.581516488753424	-0.0152536087707697	0.82322529366751
Bacteroides_vulgatus	Meat_poultry_fish_and_mixtures	0.654694708891721	0.012377845663351	0.854972212967719
Bacteroides_massiliensis	Meat_poultry_fish_and_mixtures	0.869486414898947	-0.00454753059412845	0.952248251959427
Parabacteroides_merdae	Meat_poultry_fish_and_mixtures	0.33925934450589	-0.0264438838091192	0.652317696603374
Parabacteroides_johnsonii	Meat_poultry_fish_and_mixtures	0.16629086990311	-0.038296365554919	0.459059636930731
Roseburia_inulinivorans	Meat_poultry_fish_and_mixtures	0.069455448023002	0.0502135284297505	0.296001989382432
Roseburia_hominis	Meat_poultry_fish_and_mixtures	0.000558438831539747	-0.0952952511487215	0.0107651051325676
Roseburia_intestinalis	Meat_poultry_fish_and_mixtures	0.0410612944861804	0.0564955021063542	0.222522533251614
Lachnospiraceae_UCG.001_bacterium	Meat_poultry_fish_and_mixtures	0.318615824895837	-0.0275967168819843	0.62957635783234
Fusicatenibacter_saccharivorans	Meat_poultry_fish_and_mixtures	0.592157649578304	0.0148258295975495	0.825632607814633
Coprococcus_3_comes	Meat_poultry_fish_and_mixtures	0.00298940254867977	0.0820282732250793	0.040510088484411
Dorea_formicigenerans	Meat_poultry_fish_and_mixtures	0.00152547514613492	0.0875603168821924	0.024389527988086
Butyrivibrio_crossotus	Meat_poultry_fish_and_mixtures	0.140905046403335	-0.0407348044377432	0.426047591405713
Coprococcus_1_catus	Meat_poultry_fish_and_mixtures	0.201036865004205	-0.0353762125962214	0.506459259885983
Coprococcus_2_eutactus	Meat_poultry_fish_and_mixtures	0.846082359820234	-0.00537251260184067	0.943556641604482
Lachnospira_pectinoschiza	Meat_poultry_fish_and_mixtures	0.625008978779852	0.0135266623072951	0.840855240348202
Anaerostipes_hadrus	Meat_poultry_fish_and_mixtures	0.248180791418477	-0.0319521184616807	0.5622820012426
Intestinibacter_bartlettii	Meat_poultry_fish_and_mixtures	0.00933665332328684	-0.0718514252480347	0.0861756497567939
Akkermansia_muciniphila	Meat_poultry_fish_and_mixtures	0.104904148915845	-0.0448557087721601	0.367621272118215
Bilophila_wadsworthia	Meat_poultry_fish_and_mixtures	0.800440462138553	-0.00699590598268108	0.925226133181318
Desulfovibrio_piger	Meat_poultry_fish_and_mixtures	0.0146409364721766	-0.0674852667171829	0.118279776830086
Sutterella_wadsworthensis	Meat_poultry_fish_and_mixtures	0.106230160234531	0.0446855494630541	0.369832245150867
Parasutterella_excrementihominis	Meat_poultry_fish_and_mixtures	0.0876399233931024	0.0472445723741107	0.33520780222974
Bifidobacterium_bifidum	Meat_poultry_fish_and_mixtures	0.256292706838092	-0.0314105601311237	0.570725122828699
Senegalimassilia_anaerobia	Meat_poultry_fish_and_mixtures	0.275923703976155	0.03014733156801	0.58894565983142
Slackia_isoflavoniconvertens	Meat_poultry_fish_and_mixtures	0.974801992508946	0.000874198008562308	0.990774067849912
Collinsella_aerofaciens	Meat_poultry_fish_and_mixtures	0.211049757726181	-0.0346042217108017	0.517612764586893
Dialister_succinatiphilus	Meat_poultry_fish_and_mixtures	0.00520060455663739	-0.0772220663763194	0.0593713687709517
Dialister_invisus	Meat_poultry_fish_and_mixtures	0.77888590641934	-0.00777065313574484	0.914559861465032
Mitsuokella_jalaludinii	Meat_poultry_fish_and_mixtures	0.165128423864047	0.0384016292394567	0.457920869630384
Megamonas_funiformis	Meat_poultry_fish_and_mixtures	0.935493751391638	-0.00223999297484219	0.977357748627962
Mitsuokella_multacida	Meat_poultry_fish_and_mixtures	0.0188637208945154	0.0649218091109092	0.141101468819618
Phascolarctobacterium_succinatutens	Meat_poultry_fish_and_mixtures	0.0322049630710367	0.0592271242132445	0.195226312524964
Acidaminococcus_intestini	Meat_poultry_fish_and_mixtures	0.000480805118071255	0.0963999567855843	0.0095976098568839
Phascolarctobacterium_faecium	Meat_poultry_fish_and_mixtures	0.620681695676655	-0.0136960387076929	0.838997464422015
Catenibacterium_mitsuokai	Meat_poultry_fish_and_mixtures	0.201322622649208	0.0353537978126571	0.506459259885983
Holdemanella_biformis	Meat_poultry_fish_and_mixtures	0.948866478235832	-0.00177490230304769	0.982031290625811
Lactobacillus_ruminis	Meat_poultry_fish_and_mixtures	0.90304592390638	0.0033713925812225	0.964397122694742
Turicibacter_sanguinis	Meat_poultry_fish_and_mixtures	0.00642512143816042	-0.0753185203752554	0.0680538372735767
Faecalibacterium_CM04.06	Meat_poultry_fish_and_mixtures	0.838860260926719	0.00562801968492032	0.939852238537458
Faecalibacterium_prausnitzii	Meat_poultry_fish_and_mixtures	0.795578819910131	0.00717015143175744	0.923090334984291
Ruminococcus_1_bicirculans	Meat_poultry_fish_and_mixtures	0.56820652508835	-0.0157938640409424	0.81672122385409
Ruminococcus_1_callidus	Meat_poultry_fish_and_mixtures	0.68430136904821	0.0112529345469498	0.870143486047545
Ruminococcus_2_bromii	Meat_poultry_fish_and_mixtures	0.91262666484888	0.0030368278057771	0.968673276456446
Butyricicoccus_faecihominis	Meat_poultry_fish_and_mixtures	0.772879404973685	-0.0079876100085269	0.914101757308704
Flavonifractor_plautii	Meat_poultry_fish_and_mixtures	0.305579881446122	0.0283500305685633	0.617104896772519
Ruminococcaceae_UCG.002_bacterium	Meat_poultry_fish_and_mixtures	0.484151794539946	0.019361804244649	0.761403865643735
Blautia_obeum	Meat_poultry_fish_and_mixtures	0.4111088636006	0.022745605392658	0.706508278836793
Blautia_massiliensis	Meat_poultry_fish_and_mixtures	0.94907860777474	-0.00176752901898048	0.982031290625811
Blautia_stercoris	Meat_poultry_fish_and_mixtures	0.214151315354921	0.0343704805622885	0.520525084768502
Blautia_faecis	Meat_poultry_fish_and_mixtures	0.221856143598048	-0.0338001851922288	0.531577576676198
Dorea_longicatena	Meat_poultry_fish_and_mixtures	0.715152943007977	0.0101001336484151	0.88438989477294
Rikenellaceae_RC9_gut_group	Meat_poultry_fish_and_mixtures	0.235001160829094	-0.0328590538515014	0.549690351547662
Butyricimonas	Meat_poultry_fish_and_mixtures	0.856071314373887	0.00501986585266826	0.947386578011719
Odoribacter	Meat_poultry_fish_and_mixtures	0.804825617221223	0.00683897568578875	0.926174047312228
Alistipes	Meat_poultry_fish_and_mixtures	0.313695054535442	-0.0278786498151609	0.62389110570035
Barnesiella	Meat_poultry_fish_and_mixtures	0.386852844288787	-0.0239461369104525	0.68967440871479
CAG.873	Meat_poultry_fish_and_mixtures	0.16030286838203	-0.0388446590453221	0.452537009612367
Prevotellaceae_NK3B31_group	Meat_poultry_fish_and_mixtures	0.118415888035037	-0.0431955401315867	0.390494621980643
Prevotella_7	Meat_poultry_fish_and_mixtures	0.373048308574676	0.0246498914033229	0.681732648416397
Prevotella_9	Meat_poultry_fish_and_mixtures	0.0298077024827104	0.0600767034966049	0.184846110892323
Prevotella_2	Meat_poultry_fish_and_mixtures	0.000123425615312326	0.105957041359464	0.0030281913691355
Paraprevotella	Meat_poultry_fish_and_mixtures	0.834926874520527	0.00576737743498483	0.93920517962178
Alloprevotella	Meat_poultry_fish_and_mixtures	0.000126726082615364	0.105779079775217	0.0030756146741218
Bacteroides	Meat_poultry_fish_and_mixtures	0.590918278077873	-0.0148754692270842	0.825632607814633
Parabacteroides	Meat_poultry_fish_and_mixtures	0.235699203585055	-0.032810132782014	0.549690351547662
Ruminococcaceae_UCG.014	Meat_poultry_fish_and_mixtures	0.453482841821086	-0.0207446784180227	0.738857449762894
Roseburia	Meat_poultry_fish_and_mixtures	0.977298454554977	-0.00078756326136967	0.991746127031589
Agathobacter	Meat_poultry_fish_and_mixtures	0.456923690652264	0.0205869920243642	0.741251296184377
Fusicatenibacter	Meat_poultry_fish_and_mixtures	0.648938321403777	0.0125988940384918	0.852948528474836
Coprococcus_3	Meat_poultry_fish_and_mixtures	0.0019709892415942	0.0854900863997137	0.0295516986956357
Blautia	Meat_poultry_fish_and_mixtures	0.821120457885611	0.00625771423142546	0.934092013042357
Butyrivibrio	Meat_poultry_fish_and_mixtures	0.13907554953686	-0.0409231368811792	0.423248864558049
Lachnospiraceae_UCG.010	Meat_poultry_fish_and_mixtures	0.450820749048948	0.0208671392821994	0.737021466884723
Tyzzerella	Meat_poultry_fish_and_mixtures	0.40375102950382	0.023105174985271	0.70128391825433
Coprococcus_1	Meat_poultry_fish_and_mixtures	0.246675261863803	-0.0320539823919649	0.559999324291749
Coprococcus_2	Meat_poultry_fish_and_mixtures	0.510870346363431	0.0181953399804392	0.779249815459571
Lachnospiraceae_UCG.008	Meat_poultry_fish_and_mixtures	0.76570680361752	-0.00824733192889878	0.91066874740127
Lachnospira	Meat_poultry_fish_and_mixtures	0.680511845545346	-0.0113958475605318	0.868080462427058
Anaerostipes	Meat_poultry_fish_and_mixtures	0.353675039655541	-0.0256653186355057	0.665136555880496
Lachnospiraceae_ND3007_group	Meat_poultry_fish_and_mixtures	0.426140557218342	0.0220226749988244	0.717895215868203
Tyzzerella_3	Meat_poultry_fish_and_mixtures	0.127040018956183	0.0422122014316644	0.404501655449442
Peptococcus	Meat_poultry_fish_and_mixtures	0.885068765694166	-0.00400053480172116	0.957866903397934
Mogibacterium	Meat_poultry_fish_and_mixtures	0.326903283520786	0.0271282532678784	0.63863788698401
Family_XIII_AD3011_group	Meat_poultry_fish_and_mixtures	0.0439355999703497	-0.055716706350039	0.231227373634906
Romboutsia	Meat_poultry_fish_and_mixtures	0.923471373517264	-0.00265865608776111	0.973084703595343
Terrisporobacter	Meat_poultry_fish_and_mixtures	0.0257098913813338	-0.061675537138516	0.17174716549491
Intestinibacter	Meat_poultry_fish_and_mixtures	0.0100173416254957	-0.0711829928076376	0.0903569571486891
Akkermansia	Meat_poultry_fish_and_mixtures	0.0965791278576633	-0.0459649188152895	0.352036399597868
Methanobrevibacter	Meat_poultry_fish_and_mixtures	0.00831617678493081	-0.0729398292241235	0.0798185380634425
Bilophila	Meat_poultry_fish_and_mixtures	0.949478809595915	0.00175361898343841	0.982031290625811
Desulfovibrio	Meat_poultry_fish_and_mixtures	0.191820678555374	0.0361119483735841	0.49529817000119
Succinivibrio	Meat_poultry_fish_and_mixtures	0.11177696948293	0.0439914687188799	0.37967434472859
Haemophilus	Meat_poultry_fish_and_mixtures	0.136868144981435	0.0411529259494325	0.420131653407526
Sutterella	Meat_poultry_fish_and_mixtures	0.121806831480749	0.0428024341618418	0.394766674421649
Parasutterella	Meat_poultry_fish_and_mixtures	0.105159113682763	0.0448228587807451	0.367811581139244
Klebsiella	Meat_poultry_fish_and_mixtures	0.029517754398553	0.0601833989388488	0.184531793012502
Escherichia.Shigella	Meat_poultry_fish_and_mixtures	0.832662063065354	0.0058476845638507	0.938204899716423
Bifidobacterium	Meat_poultry_fish_and_mixtures	0.0413810525372484	-0.0564066258808051	0.223358369175052
Senegalimassilia	Meat_poultry_fish_and_mixtures	0.331733014457712	0.0268587932501494	0.643713880673049
Enterorhabdus	Meat_poultry_fish_and_mixtures	0.843605399869623	0.00546009112939391	0.942393928218187
Slackia	Meat_poultry_fish_and_mixtures	0.836603075246232	0.00570797289615096	0.939706890351133
Libanicoccus	Meat_poultry_fish_and_mixtures	0.772870804005386	-0.00798792102705482	0.914101757308704
Collinsella	Meat_poultry_fish_and_mixtures	0.154708895055183	-0.0393710257295064	0.444259545397116
Olsenella	Meat_poultry_fish_and_mixtures	0.426450136522322	-0.0220079445178552	0.717991348516594
Coriobacteriaceae_UCG.003	Meat_poultry_fish_and_mixtures	0.166339918247716	-0.0382919362220902	0.459059636930731
Dialister	Meat_poultry_fish_and_mixtures	0.89269976423476	-0.00373324118891079	0.961488594931906
Megasphaera	Meat_poultry_fish_and_mixtures	0.0988927608985461	0.0456492457342214	0.356671577435522
Veillonella	Meat_poultry_fish_and_mixtures	0.00180754861484131	0.0861943395947065	0.0277113548848053
Mitsuokella	Meat_poultry_fish_and_mixtures	0.0238055077826341	0.0624948135649573	0.162896309340195
Megamonas	Meat_poultry_fish_and_mixtures	0.859306491177048	-0.00490582930068766	0.948428087022991
Phascolarctobacterium	Meat_poultry_fish_and_mixtures	0.124005562999087	0.042552085696415	0.398412158835638
Acidaminococcus	Meat_poultry_fish_and_mixtures	0.112321570603002	0.043924798143747	0.380092036080204
Erysipelatoclostridium	Meat_poultry_fish_and_mixtures	0.628906162231201	-0.0133745527975856	0.843116219300338
Erysipelotrichaceae_UCG.003	Meat_poultry_fish_and_mixtures	0.0112276809237515	0.0700883899105439	0.0986319612092584
Catenibacterium	Meat_poultry_fish_and_mixtures	0.194470438121041	0.035897812117107	0.498704692513365
Solobacterium	Meat_poultry_fish_and_mixtures	0.798765818935272	-0.00705589502185192	0.924720827102999
Holdemanella	Meat_poultry_fish_and_mixtures	0.577887316154157	0.015400334442513	0.820670537169458
Anaeroplasma	Meat_poultry_fish_and_mixtures	0.00200148661924229	-0.0853646386851913	0.0297445599560082
Streptococcus	Meat_poultry_fish_and_mixtures	0.0905091730943431	0.0468228526997966	0.33772331639102
Lactobacillus	Meat_poultry_fish_and_mixtures	0.82816621320305	0.00600724779345358	0.936825849326594
Turicibacter	Meat_poultry_fish_and_mixtures	0.00642512143816042	-0.0753185203752554	0.0680538372735767
Christensenellaceae_R.7_group	Meat_poultry_fish_and_mixtures	0.0867330806839108	-0.047380171089898	0.33339211550972
Ruminococcaceae_UCG.013	Meat_poultry_fish_and_mixtures	0.257431572961414	-0.0313354866933485	0.571130732142686
Clostridium_sensu_stricto_1	Meat_poultry_fish_and_mixtures	0.386177934736262	-0.0239801827144836	0.689296964461788
Subdoligranulum	Meat_poultry_fish_and_mixtures	0.201569788311782	-0.0353344288657111	0.506491313573524
Fournierella	Meat_poultry_fish_and_mixtures	0.797779309038025	-0.00709124924865565	0.924213083461462
Faecalibacterium	Meat_poultry_fish_and_mixtures	0.406862633337119	0.0229526418468769	0.704025457613557
Negativibacillus	Meat_poultry_fish_and_mixtures	0.061786832058773	0.0516603115482247	0.279594739034568
Ruminococcus_1	Meat_poultry_fish_and_mixtures	0.893085671326257	0.00371973333249966	0.961488594931906
Ruminiclostridium_6	Meat_poultry_fish_and_mixtures	0.0753219420649191	-0.0491928675064771	0.308372052859229
Ruminococcus_2	Meat_poultry_fish_and_mixtures	0.512704036029033	-0.0181164806964447	0.780332535774393
CAG.352	Meat_poultry_fish_and_mixtures	0.0662666271764935	-0.0507983236980777	0.28976081241724
Ruminiclostridium_5	Meat_poultry_fish_and_mixtures	0.479540328457272	-0.019566593858123	0.75842911301013
Butyricicoccus	Meat_poultry_fish_and_mixtures	0.249330478871786	-0.031874621224343	0.563547785402712
Ruminococcaceae_UCG.008	Meat_poultry_fish_and_mixtures	0.00411857429976419	-0.0792771320243675	0.0511749922661307
Ruminococcaceae_UCG.010	Meat_poultry_fish_and_mixtures	0.0712076750785409	-0.0499015124975798	0.298292055313938
Flavonifractor	Meat_poultry_fish_and_mixtures	0.565860476487284	0.0158897113714278	0.814924950587015
Ruminococcaceae_NK4A214_group	Meat_poultry_fish_and_mixtures	0.029618072337088	-0.0601463823716371	0.184531793012502
Ruminococcaceae_UCG.002	Meat_poultry_fish_and_mixtures	0.378889403337383	-0.0243501928773357	0.683461912054579
Ruminococcaceae_UCG.003	Meat_poultry_fish_and_mixtures	0.680993143181966	-0.0113776797885902	0.868080462427058
Oscillibacter	Meat_poultry_fish_and_mixtures	0.306460037052838	0.0282985087406958	0.617957522413478
Ruminococcaceae_UCG.005	Meat_poultry_fish_and_mixtures	0.0731510792340541	-0.0495627221600653	0.303589789666831
Ruminiclostridium_9	Meat_poultry_fish_and_mixtures	0.151346492546044	0.0396943938379465	0.439575886873938
Ruminococcaceae_UCG.004	Meat_poultry_fish_and_mixtures	0.377029710454021	0.0244453001982202	0.683280808979887
Intestinimonas	Meat_poultry_fish_and_mixtures	0.430063143032683	-0.0218364875107534	0.720370615679872
Lachnospiraceae_UCG.003	Meat_poultry_fish_and_mixtures	0.0244993858274908	-0.0621899456965404	0.16562861340489
CAG.56	Meat_poultry_fish_and_mixtures	0.38770353518508	0.0239032753398713	0.689841022706027
Marvinbryantia	Meat_poultry_fish_and_mixtures	0.371420131705576	-0.0247339468416892	0.680856344597926
Lachnospiraceae_FCS020_group	Meat_poultry_fish_and_mixtures	0.390021357071126	-0.0237867828139977	0.690407629186474
Lachnoclostridium	Meat_poultry_fish_and_mixtures	0.0241535415056293	0.0623409505542369	0.164610044988365
Lachnospiraceae_UCG.004	Meat_poultry_fish_and_mixtures	0.438972093929967	0.0214172398974975	0.728238189757927
Lachnospiraceae_NK4A136_group	Meat_poultry_fish_and_mixtures	0.653204682960138	-0.0124349872742748	0.854268655927903
Lachnospiraceae_AC2044_group	Meat_poultry_fish_and_mixtures	0.583514386414638	-0.0151730174353179	0.823707891388074
Dorea	Meat_poultry_fish_and_mixtures	0.234273005391256	0.0329101949497916	0.549142106744935
Lachnospiraceae_UCG.001	Meat_poultry_fish_and_mixtures	0.303577502262634	-0.0284676116592845	0.615453203735352
Bacteroidales_Marinifilaceae	Meat_poultry_fish_and_mixtures	0.572359973185128	0.0156246377874202	0.817799514841342
Bacteroidales_Rikenellaceae	Meat_poultry_fish_and_mixtures	0.145437785609652	-0.0402761486320437	0.430569872535464
Bacteroidales_Barnesiellaceae	Meat_poultry_fish_and_mixtures	0.289465211175977	-0.0293113191273333	0.601478297010771
Bacteroidales_Muribaculaceae	Meat_poultry_fish_and_mixtures	0.850917025641999	0.00520172589329039	0.946445297066694
Bacteroidales_Prevotellaceae	Meat_poultry_fish_and_mixtures	0.00659112916430335	0.0750861305486222	0.0690533361359545
Bacteroidales_Bacteroidaceae	Meat_poultry_fish_and_mixtures	0.590918278077873	-0.0148754692270842	0.825632607814633
Bacteroidales_Tannerellaceae	Meat_poultry_fish_and_mixtures	0.23674651612859	-0.0327369254554063	0.549804872819876
Clostridiales_Lachnospiraceae	Meat_poultry_fish_and_mixtures	0.956659514713208	0.00150410705060395	0.984542382225724
Clostridiales_Peptococcaceae	Meat_poultry_fish_and_mixtures	0.899047789111525	-0.00351115251041795	0.963296082759324
Clostridiales_Family_XIII	Meat_poultry_fish_and_mixtures	0.507325956885632	-0.0183481894997496	0.777641446220144
Clostridiales_Peptostreptococcaceae	Meat_poultry_fish_and_mixtures	0.0521947010950971	-0.0536958795520048	0.254081997322237
Victivallales_vadinBE97	Meat_poultry_fish_and_mixtures	0.171800602968292	-0.0378048168586971	0.466828565509436
Verrucomicrobiales_Akkermansiaceae	Meat_poultry_fish_and_mixtures	0.0965791278576633	-0.0459649188152895	0.352036399597868
Methanobacteriales_Methanobacteriaceae	Meat_poultry_fish_and_mixtures	0.00350115894944826	-0.0806815951734901	0.0454275373690912
Desulfovibrionales_Desulfovibrionaceae	Meat_poultry_fish_and_mixtures	0.23737253733638	0.0326932756137284	0.549804872819876
Aeromonadales_Succinivibrionaceae	Meat_poultry_fish_and_mixtures	0.0852489295455217	0.0476045816825734	0.331512696048205
Pasteurellales_Pasteurellaceae	Meat_poultry_fish_and_mixtures	0.149531528405186	0.0398712185958493	0.436918323999628
Betaproteobacteriales_Burkholderiaceae	Meat_poultry_fish_and_mixtures	0.0488103007696547	0.0544890196973235	0.24668396950776
Enterobacteriales_Enterobacteriaceae	Meat_poultry_fish_and_mixtures	0.377055780158813	0.0244439649635054	0.683280808979887
Bifidobacteriales_Bifidobacteriaceae	Meat_poultry_fish_and_mixtures	0.0414778125312114	-0.056379846113073	0.223523004111888
Coriobacteriales_Eggerthellaceae	Meat_poultry_fish_and_mixtures	0.78165586525119	0.00767076256439645	0.916072976003088
Coriobacteriales_Coriobacteriaceae	Meat_poultry_fish_and_mixtures	0.173203132566513	-0.0376815784482006	0.469317885713359
Coriobacteriales_Atopobiaceae	Meat_poultry_fish_and_mixtures	0.368521278790976	-0.0248841687906774	0.678658951844162
Selenomonadales_Veillonellaceae	Meat_poultry_fish_and_mixtures	0.50043600389822	0.018646928158211	0.77317190709899
Selenomonadales_Acidaminococcaceae	Meat_poultry_fish_and_mixtures	0.157405635102755	0.03911550792165	0.44825200397749
Erysipelotrichales_Erysipelotrichaceae	Meat_poultry_fish_and_mixtures	0.496202653097524	0.0188315605536424	0.770400533479469
Anaeroplasmatales_Anaeroplasmataceae	Meat_poultry_fish_and_mixtures	0.00200148661924229	-0.0853646386851913	0.0297445599560082
Lactobacillales_Streptococcaceae	Meat_poultry_fish_and_mixtures	0.123338223486446	0.0426277007354199	0.397705988960963
Lactobacillales_Lactobacillaceae	Meat_poultry_fish_and_mixtures	0.824147882765936	0.00615003210971369	0.935410269739498
Clostridiales_Christensenellaceae	Meat_poultry_fish_and_mixtures	0.1217460917654	-0.0428093999043897	0.394766674421649
Clostridiales_Clostridiales_vadinBB60_group	Meat_poultry_fish_and_mixtures	0.0502681162084384	-0.0541419069329928	0.250658397562808
Clostridiales_Clostridiaceae_1	Meat_poultry_fish_and_mixtures	0.502815953904523	-0.0185434930481219	0.774720082437501
Clostridiales_Ruminococcaceae	Meat_poultry_fish_and_mixtures	0.244713708781371	-0.032187355716561	0.558175589299496
Bacteroidetes	Meat_poultry_fish_and_mixtures	0.0142893815059488	0.0677269978244308	0.116719681623047
Lentisphaerae	Meat_poultry_fish_and_mixtures	0.403887467581213	-0.0230984719997553	0.70128391825433
Verrucomicrobia	Meat_poultry_fish_and_mixtures	0.0845935978653185	-0.0477046760246815	0.330474566427352
Euryarchaeota	Meat_poultry_fish_and_mixtures	0.00282956800399535	-0.0824921305475389	0.0388030392743021
Proteobacteria	Meat_poultry_fish_and_mixtures	0.00118663885996426	0.0895489747121399	0.0200657954590949
Cyanobacteria	Meat_poultry_fish_and_mixtures	0.680451479420213	-0.0113981265756071	0.868080462427058
Actinobacteria	Meat_poultry_fish_and_mixtures	0.0245635547708661	-0.0621621309878447	0.165896200239273
Tenericutes	Meat_poultry_fish_and_mixtures	0.00224017811358105	-0.0844392137801242	0.0321584717709178
Firmicutes	Meat_poultry_fish_and_mixtures	0.0551605048038203	-0.0530354209831771	0.263016202057509
Zotu55	Vegetarian_products	3,41E+06	0.151860475029215	1,69E+08
Zotu244	Vegetarian_products	3,09E-08	0.263631112249391	5,96E-06
Zotu78	Vegetarian_products	5,67E+09	0.111087077482067	0.00154195159036338
Zotu65	Vegetarian_products	1,63E+09	0.118856239873833	0.000485751876584119
Zotu315	Vegetarian_products	1,93E-09	0.270937747191024	4,34E-07
Zotu85	Vegetarian_products	3,36E-09	0.269494251216647	7,31E-07
Zotu278	Vegetarian_products	9,02E+05	0.158089398597254	4,87E+06
Zotu77	Vegetarian_products	8,70E+09	0.108291900347712	0.00223128937714392
Zotu94	Vegetarian_products	1,96E+09	0.117740884533583	0.000575900711672471
Zotu96	Vegetarian_products	0.0380811088191956	0.0573533233807047	0.215881315679996
Zotu216	Vegetarian_products	2,19E+00	0.209078993327618	2,08E+02
Zotu170	Vegetarian_products	6,13E-01	0.213419594715295	6,27E+01
Zotu250	Vegetarian_products	1,16E-23	0.34410034075458	1,12E-20
Zotu26	Vegetarian_products	0.00166455695738693	0.0868601873638888	0.0258773405333862
Zotu41	Vegetarian_products	8,56E+06	0.147395466230367	3,90E+08
Zotu121	Vegetarian_products	6,43E-07	0.248886329790309	1,01E-03
Zotu122	Vegetarian_products	0.00805470296743471	0.0732378707720912	0.0785333539324884
Zotu137	Vegetarian_products	9,30E+04	0.168199409765125	5,60E+06
Zotu117	Vegetarian_products	0.0579633185980607	0.052437900767147	0.269709317642149
Zotu206	Vegetarian_products	4,60E+08	0.126315761871495	0.000156658739548721
Zotu207	Vegetarian_products	0.0562770996332239	0.0527944191607533	0.2654236746693
Zotu61	Vegetarian_products	0.0424640721335086	0.0561098552188912	0.226553643148391
Zotu113	Vegetarian_products	1,27E+01	0.20291921239577	1,07E+03
Zotu178	Vegetarian_products	4,55E+05	0.161198800967806	2,56E+07
Zotu217	Vegetarian_products	1,82E-04	0.239142156847105	2,45E-02
Zotu205	Vegetarian_products	1,98E+07	0.143205730278287	8,62E+08
Zotu218	Vegetarian_products	1,03E-09	0.272560030557463	2,40E-08
Zotu329	Vegetarian_products	4,73E-32	0.379445548021001	1,60E-28
Zotu272	Vegetarian_products	2,38E-14	0.298622214196991	1,07E-11
Zotu268	Vegetarian_products	1,64E-12	0.288614758707509	5,53E-10
Zotu197	Vegetarian_products	2,88E+06	0.152662929643206	1,44E+08
Zotu298	Vegetarian_products	1,44E+02	0.185314056884013	1,01E+05
Zotu239	Vegetarian_products	0.798764621701311	0.00705593792095922	0.924720827102999
Zotu313	Vegetarian_products	0.513162056733645	0.0180968060933592	0.780853494989153
Zotu154	Vegetarian_products	4,50E+07	-0.138991096756808	1,87E+09
Zotu210	Vegetarian_products	0.428805950231749	-0.0218960529212396	0.719478980399398
Zotu233	Vegetarian_products	6,68E+07	-0.136916737235251	2,73E+09
Zotu285	Vegetarian_products	5,84E-02	-0.221194468050721	6,68E+00
Zotu166	Vegetarian_products	1,81E-15	-0.304527984152126	9,37E-13
Zotu91	Vegetarian_products	2,62E-01	-0.216263918139452	2,72E+01
Zotu48	Vegetarian_products	1,17E+03	-0.186099582437785	8,33E+04
Zotu95	Vegetarian_products	0.00189627074104973	-0.0858051213565607	0.0286864096185258
Zotu1	Vegetarian_products	1,46E+09	-0.119518741512646	0.000437215485000966
Zotu193	Vegetarian_products	0.00613270200157427	-0.0757413232520288	0.0659925684284236
Zotu86	Vegetarian_products	4,46E-10	-0.274709393805745	1,25E-07
Zotu123	Vegetarian_products	3,85E+06	-0.151279712276974	1,84E+08
Zotu5	Vegetarian_products	2,42E+07	-0.14218788460893	1,03E+09
Zotu20	Vegetarian_products	0.000764374666079601	-0.0929404440755789	0.0141682304176897
Zotu108	Vegetarian_products	9,87E-18	-0.316063597004242	6,66E-15
Zotu261	Vegetarian_products	0.00417371411558494	-0.0791611864621121	0.051386950981481
Zotu134	Vegetarian_products	3,76E+00	-0.207208753120984	3,47E+02
Zotu219	Vegetarian_products	1,11E+01	-0.203390652135445	9,64E+02
Zotu124	Vegetarian_products	4,17E-34	-0.387470978955001	2,81E-30
Zotu286	Vegetarian_products	6,65E+06	0.148634864339375	3,05E+08
Zotu177	Vegetarian_products	0.128148007390031	0.0420896708564384	0.406113013555913
Zotu297	Vegetarian_products	1,62E+04	-0.175568913348506	1,06E+06
Zotu169	Vegetarian_products	0.346327462853257	-0.0260595721563709	0.659145667664577
Zotu213	Vegetarian_products	4,07E+08	0.127010705960204	0.000139385476308787
Zotu260	Vegetarian_products	0.00700902731819927	0.0745236052793722	0.0713271603557926
Zotu300	Vegetarian_products	2,13E+07	0.142830288015973	9,23E+08
Zotu116	Vegetarian_products	0.00134890839114652	-0.0885391190015177	0.0219832968962936
Zotu93	Vegetarian_products	7,18E-08	-0.261364580814296	1,35E-06
Zotu66	Vegetarian_products	1,24E-31	-0.377786671716035	2,79E-28
Zotu160	Vegetarian_products	2,30E-22	-0.338217028482117	1,94E-19
Zotu221	Vegetarian_products	0.0498227900501427	-0.0542470365578202	0.249557805841361
Zotu17	Vegetarian_products	0.00879598403444081	0.0724140577650529	0.0826552984406297
Zotu7	Vegetarian_products	0.647606578045689	0.0126501477469386	0.852866916102503
Zotu70	Vegetarian_products	0.00667688422536961	0.0749681365539931	0.0693060582593366
Zotu73	Vegetarian_products	0.038578651811318	0.0572062384289377	0.216788949274219
Zotu345	Vegetarian_products	2,76E-06	0.244688700402485	4,05E-03
Zotu200	Vegetarian_products	2,48E-11	0.276203526813902	7,27E-08
Zotu148	Vegetarian_products	0.625099948998096	-0.0135231070437776	0.840855240348202
Zotu290	Vegetarian_products	0.00252336582161347	0.0834517889402315	0.0357671201647607
Zotu307	Vegetarian_products	0.00391845131856206	0.0797101127143479	0.0496018593739929
Zotu249	Vegetarian_products	0.102946701416821	-0.0451100414921775	0.364036370261683
Zotu305	Vegetarian_products	1,96E-13	0.293683540267277	7,36E-11
Zotu199	Vegetarian_products	9,41E+08	0.107770483148032	0.00236911823461233
Zotu215	Vegetarian_products	0.591453403267903	-0.0148540303982109	0.825632607814633
Zotu224	Vegetarian_products	0.122152220264749	0.0427628758225227	0.395281069604922
Zotu42	Vegetarian_products	0.136159840290327	-0.0412272647399952	0.418301002183922
Zotu131	Vegetarian_products	0.0003223978569221	0.0992954320328074	0.00686188750994766
Zotu28	Vegetarian_products	0.146467749569332	-0.040173458893944	0.431973378010948
Zotu16	Vegetarian_products	0.83965975336616	-0.00559971163649064	0.939967538735935
Zotu3	Vegetarian_products	0.448435491563639	0.0209772130291431	0.735786779872876
Zotu119	Vegetarian_products	6,38E+00	-0.197096548736252	5,13E+02
Zotu365	Vegetarian_products	0.185702874382313	-0.0366147902598027	0.486937123070331
Zotu220	Vegetarian_products	1,81E+06	0.143654567550803	8,05E+08
Zotu132	Vegetarian_products	0.00106003532195139	0.0904296719354582	0.018625151867724
Zotu12	Vegetarian_products	0.0244120695393645	0.0622278953193358	0.165523488195472
Zotu282	Vegetarian_products	0.000112382182034012	0.106586945039117	0.00278765655214514
Zotu38	Vegetarian_products	0.103667311931398	-0.0450159691122567	0.364673281335319
Zotu6	Vegetarian_products	0.154444586092524	0.0393962504045989	0.444259545397116
Zotu72	Vegetarian_products	0.115747145544792	-0.0435111703135475	0.385652341229981
Zotu308	Vegetarian_products	4,90E+05	0.160866445496387	2,73E+07
Zotu64	Vegetarian_products	0.506225759792202	-0.0183957485225802	0.777134289264616
Zotu371	Vegetarian_products	8,07E+08	0.108787052568947	0.00211812158517846
Zotu202	Vegetarian_products	0.226995560739328	0.0334276171701039	0.538137402778723
Zotu68	Vegetarian_products	0.939284699385979	-0.00210808894467107	0.97920074584156
Zotu74	Vegetarian_products	0.242229779531996	0.0323573273420726	0.556839632879856
Zotu62	Vegetarian_products	1,35E+08	0.133147090791408	5,20E+09
Zotu49	Vegetarian_products	1,50E+08	0.132576811508513	5,71E+08
Zotu304	Vegetarian_products	0.927839803295105	0.00250646614222544	0.975329975474456
Zotu180	Vegetarian_products	2,14E-02	0.22442217543443	2,63E+00
Zotu101	Vegetarian_products	0.654420679077474	0.0123883505822511	0.854972212967719
Zotu54	Vegetarian_products	0.00741195174548762	0.0740090358496954	0.0739769799213091
Zotu71	Vegetarian_products	0.00119947704888799	0.0894645760809153	0.0201817248100929
Zotu280	Vegetarian_products	1,37E-06	0.253256965915485	2,37E-04
Zotu79	Vegetarian_products	3,64E+06	0.15154830358778	1,75E+08
Zotu18	Vegetarian_products	0.000886839277206763	0.0918069638624945	0.0159135760726437
Zotu81	Vegetarian_products	2,21E+06	0.153919396234532	1,12E+08
Zotu67	Vegetarian_products	0.00897994191188533	0.0722192475564146	0.0839164377832276
Zotu36	Vegetarian_products	0.00126368573084497	0.0890545839500594	0.0209158150880945
Zotu174	Vegetarian_products	3,96E+08	0.127159185132958	0.000139169120855652
Zotu30	Vegetarian_products	0.540492584615506	0.0169387071550729	0.799789469501346
Zotu76	Vegetarian_products	0.751308980628378	-0.0087709048087202	0.901577137768721
Zotu157	Vegetarian_products	0.885320588348824	-0.00399170831039415	0.957866903397934
Zotu230	Vegetarian_products	0.342180902246974	0.0262844171025077	0.655320620908411
Zotu324	Vegetarian_products	3,24E-02	0.223095247059364	3,91E+00
Zotu265	Vegetarian_products	6,03E+06	-0.149113146486665	2,78E+08
Zotu47	Vegetarian_products	1,54E+03	-0.18504106305232	1,07E+05
Zotu209	Vegetarian_products	0.000109688592644709	-0.106749420045628	0.00273088167739429
Zotu69	Vegetarian_products	0.0134311805784662	-0.0683398812832627	0.111876759707298
Zotu29	Vegetarian_products	6,96E-18	0.316818449696295	5,22E-15
Zotu330	Vegetarian_products	1,16E-04	0.218962298800573	1,24E+01
Zotu274	Vegetarian_products	7,90E-10	0.273242748400591	1,97E-07
Zotu332	Vegetarian_products	0.0157468153863443	0.0667568130632844	0.12397171926682
Zotu275	Vegetarian_products	1,39E-11	0.283399476696312	4,48E-09
Zotu103	Vegetarian_products	0.0206034222441233	0.0640102459798885	0.14838989118526
Zotu159	Vegetarian_products	0.0167315788727178	0.0661450449812423	0.129162428666164
Zotu341	Vegetarian_products	1,10E+00	0.211425536960217	1,08E+02
Zotu256	Vegetarian_products	3,06E+02	-0.182336006217625	2,06E+05
Zotu181	Vegetarian_products	0.0906979658840722	0.0467954830693391	0.338087942441898
Zotu33	Vegetarian_products	9,25E-02	-0.219698291972579	1,02E+01
Zotu109	Vegetarian_products	0.145796646804917	-0.0402403064278945	0.431442971926656
Zotu306	Vegetarian_products	3,66E+09	-0.113870489536245	0.00103842102183552
Zotu281	Vegetarian_products	0.943343326696774	0.00196692406971154	0.979750870317344
Zotu323	Vegetarian_products	0.325155022780242	-0.0272264278749348	0.636997949680108
Zotu318	Vegetarian_products	0.713957957133085	0.0101444484262562	0.884310714263157
Zotu120	Vegetarian_products	0.359980820188221	-0.0253310702409767	0.670566149588605
Zotu118	Vegetarian_products	0.00246430358821291	0.0836490551227629	0.0350034869677316
Zotu295	Vegetarian_products	0.111802459975361	0.0439883424464354	0.37967434472859
Zotu135	Vegetarian_products	0.267674247790834	0.0306703950209323	0.580924715992389
Zotu114	Vegetarian_products	0.186060257299122	-0.0365850826279974	0.486945553822787
Zotu53	Vegetarian_products	5,82E+06	-0.149283026951573	2,71E+08
Zotu319	Vegetarian_products	1,96E+07	0.14325557904097	8,62E+08
Zotu222	Vegetarian_products	8,19E-07	0.25469070770534	1,49E-04
Zotu8	Vegetarian_products	0.856560712013515	-0.00500260968675678	0.947386578011719
Zotu21	Vegetarian_products	0.00852046030835745	0.0727127481620186	0.0808159652959194
Zotu23	Vegetarian_products	0.00212856658818737	0.0848600861970691	0.0310182262861775
Zotu151	Vegetarian_products	0.0705920479350303	0.0500104118814612	0.2981693295182
Zotu110	Vegetarian_products	3,61E+07	-0.140139843689702	1,51E+09
Zotu189	Vegetarian_products	0.723296459093562	0.00979882104351574	0.888256499727751
Zotu149	Vegetarian_products	0.569175881751582	-0.0157543164264001	0.817288175646567
Zotu232	Vegetarian_products	0.0676563795466643	-0.0505406770220214	0.291992395835645
Zotu158	Vegetarian_products	0.306003810457361	0.0283252027102133	0.617406611589658
Zotu366	Vegetarian_products	2,75E+07	-0.141533158433315	1,16E+09
Zotu387	Vegetarian_products	9,36E-09	-0.266803892688591	1,91E-06
Zotu15	Vegetarian_products	0.0746805940004006	-0.0493012199267404	0.306490248005294
Zotu31	Vegetarian_products	6,71E+01	-0.196910591830883	5,27E+03
Zotu111	Vegetarian_products	0.953755294457337	0.00160500575097389	0.983001313260176
Zotu45	Vegetarian_products	1,23E+08	0.133629426904337	4,79E+09
Zotu43	Vegetarian_products	6,84E-02	-0.220683148228422	7,69E+00
Zotu229	Vegetarian_products	1,62E+08	-0.132161639310451	6,09E+09
Zotu143	Vegetarian_products	5,12E-11	-0.274356366326996	1,33E-07
Zotu58	Vegetarian_products	9,27E+09	-0.10787199852307	0.00234186489655886
Zotu212	Vegetarian_products	1,03E+09	-0.121598929950407	0.00033061694305494
Zotu52	Vegetarian_products	0.00681924749388557	-0.0747752246308528	0.0702095460885349
Zotu204	Vegetarian_products	1,11E+01	-0.203389005882202	9,64E+02
Zotu167	Vegetarian_products	1,05E+04	-0.177355452034409	7,02E+05
Zotu107	Vegetarian_products	5,47E-02	0.221408486334653	6,36E+00
Zotu195	Vegetarian_products	1,26E-06	0.253488867764773	2,24E-04
Zotu273	Vegetarian_products	0.00425324521350365	0.0789963734542533	0.0515221753122257
Zotu235	Vegetarian_products	0.00532542430973895	0.0770105201534456	0.0602863050634374
Zotu50	Vegetarian_products	0.249825318829037	0.0318413422418549	0.563547785402712
Zotu25	Vegetarian_products	2,32E+08	-0.130166224871104	8,43E+09
Zotu191	Vegetarian_products	2,58E+07	-0.141868817135997	1,09E+09
Zotu83	Vegetarian_products	1,95E+06	-0.154519340250124	9,94E+07
Zotu34	Vegetarian_products	2,06E+09	-0.117439196561495	0.000602396373667078
Zotu361	Vegetarian_products	6,42E+04	0.169792253619179	3,94E+06
Zotu128	Vegetarian_products	0.314579449184916	-0.0278277661115145	0.624649758175296
Zotu24	Vegetarian_products	0.119900596518507	-0.0430223510730276	0.39267133960725
Zotu102	Vegetarian_products	1,11E+00	-0.211411353442865	1,08E+02
Zotu240	Vegetarian_products	9,18E+02	-0.187052655817507	6,66E+04
Zotu241	Vegetarian_products	0.0391994692616921	-0.0570249521638758	0.217889366811733
Zotu138	Vegetarian_products	0.507708695805504	0.0183316572562738	0.777641446220144
Zotu162	Vegetarian_products	0.00319913376410786	0.0814527548887059	0.0425730877838969
Zotu46	Vegetarian_products	3,57E+00	0.207388130375771	3,34E+01
Zotu349	Vegetarian_products	0.00814695385835086	0.0731317437430191	0.0788629808928167
Zotu301	Vegetarian_products	3,21E-04	0.237434273674437	4,25E-02
Zotu179	Vegetarian_products	2,50E+05	0.163880209669601	1,49E+07
Zotu140	Vegetarian_products	0.000332599912317481	0.0990724800097801	0.00701971965186212
Zotu92	Vegetarian_products	1,56E+04	0.17572458884651	1,03E+06
Zotu99	Vegetarian_products	0.0138186679041697	0.0680590047406034	0.114118179130273
Zotu97	Vegetarian_products	4,00E+08	-0.127111164944724	0.000139169120855652
Zotu214	Vegetarian_products	1,07E-04	-0.240719347889383	1,50E-03
Zotu87	Vegetarian_products	1,42E+08	-0.132861205777971	5,45E+09
Zotu186	Vegetarian_products	0.0267008683699022	-0.0612697705697292	0.175585534982193
Zotu59	Vegetarian_products	0.306332691924091	-0.0283059570982008	0.617885402813705
Zotu321	Vegetarian_products	0.00120397375279729	0.0894352116419683	0.0202069923137396
Zotu10	Vegetarian_products	0.0323686949399612	0.0591710979791105	0.195691384193475
Zotu227	Vegetarian_products	0.208938060341467	-0.0347647877070377	0.515243089592061
Zotu152	Vegetarian_products	0.0478935116595251	0.0547117893991447	0.243143358289553
Zotu289	Vegetarian_products	0.00182413243286644	-0.0861202742859528	0.0277819898974038
Zotu358	Vegetarian_products	0.0284928786029024	-0.0605678982751915	0.181482556354385
Zotu2	Vegetarian_products	0.747339420445865	0.00891580190601484	0.899767856843014
Zotu14	Vegetarian_products	0.000156642643540302	0.10433973965186	0.00369534236351894
Zotu4	Vegetarian_products	0.511068687328976	0.0181868030580865	0.779249815459571
Zotu51	Vegetarian_products	0.0587991759882897	0.0522643577909527	0.272471181588592
Zotu44	Vegetarian_products	0.0126048224486267	0.0689636128538531	0.106840121935784
Zotu13	Vegetarian_products	0.00470691365283612	0.0781063992989814	0.0554232921739709
Zotu172	Vegetarian_products	0.407145894162382	0.0229387907976074	0.704025457613557
Zotu27	Vegetarian_products	6,38E+01	0.197095084804215	5,13E+02
Zotu106	Vegetarian_products	1,40E+09	0.119800888941359	0.000420913376981477
Zotu173	Vegetarian_products	1,06E+08	0.13445254816327	4,21E+09
Zotu75	Vegetarian_products	0.00119801707690745	-0.0894741318570664	0.0201817248100929
Zotu337	Vegetarian_products	0.0989080363690323	0.0456471812146825	0.356671577435522
Zotu294	Vegetarian_products	2,51E-15	0.303784687407102	1,21E-12
Zotu190	Vegetarian_products	4,04E+07	0.127054001884247	0.000139169120855652
Zotu84	Vegetarian_products	8,02E+02	0.187576722037063	5,94E+04
Zotu276	Vegetarian_products	3,26E+09	0.114610536673892	0.000926966279771599
Zotu56	Vegetarian_products	0.3008268543831	0.0286299740556388	0.613152747994085
Zotu271	Vegetarian_products	0.0183562921370649	0.0652015166528945	0.137917486691288
Zotu226	Vegetarian_products	0.000160445639461904	0.104175682740767	0.00374576722992895
Zotu279	Vegetarian_products	8,71E-09	0.266995249519092	1,84E-07
Zotu141	Vegetarian_products	0.0175502308342758	-0.0656600598484373	0.133647186725574
Zotu283	Vegetarian_products	4,94E+08	0.125899345599321	0.000167630769162705
Zotu22	Vegetarian_products	0.000143516871610456	0.104936267826034	0.00340953638294277
Zotu9	Vegetarian_products	0.690592982964973	0.0110163191582474	0.8745103073435
Zotu133	Vegetarian_products	2,79E-27	0.359900221395322	4,70E-24
Zotu136	Vegetarian_products	0.683268984068724	-0.0112918386748826	0.869322239394999
Zotu112	Vegetarian_products	0.722245978382392	0.00983762328606872	0.88788321540919
Zotu165	Vegetarian_products	0.317897934096024	0.0276376694422907	0.62880602795247
Zotu139	Vegetarian_products	0.00483757509235827	0.0778644805081391	0.0566651374099674
Zotu246	Vegetarian_products	0.030772922668945	0.0597278265064865	0.189611789267006
Zotu377	Vegetarian_products	0.013097133295929	0.0685878220362923	0.110045278141511
Zotu259	Vegetarian_products	4,78E+00	0.206367721484753	4,30E+02
Zotu287	Vegetarian_products	0.322639355814023	-0.0273683005851647	0.634279642679841
Zotu254	Vegetarian_products	5,97E+08	0.124812207146898	0.000197857546985006
Zotu161	Vegetarian_products	0.000173474458208626	0.103640076661348	0.00400832934771781
Zotu263	Vegetarian_products	0.239453585823443	-0.0325487538836227	0.552528503266337
Zotu379	Vegetarian_products	1,94E+09	0.117801109517844	0.000572740648155924
Zotu89	Vegetarian_products	0.213877627484343	0.0343910077851316	0.520525084768502
Zotu188	Vegetarian_products	0.200985214100319	0.0353802665618613	0.506459259885983
Zotu243	Vegetarian_products	0.021189031860859	0.0637184730639749	0.151443218183491
Zotu39	Vegetarian_products	0.0661367037456227	-0.05082263676714	0.289380246544563
Zotu115	Vegetarian_products	0.199033574147691	0.0355340062376482	0.504624427325148
Zotu98	Vegetarian_products	3,43E+05	0.16247071123776	2,01E+07
Zotu125	Vegetarian_products	3,33E+08	0.1281525568616	0.000118752142935126
Zotu35	Vegetarian_products	0.0434860751454861	0.0558356119506982	0.229731727965698
Zotu183	Vegetarian_products	0.830852389979059	0.00591188844031378	0.938204899716423
Zotu176	Vegetarian_products	0.0160317560850682	0.0665764223170873	0.125192428594855
Zotu144	Vegetarian_products	0.000161344320603391	0.104137448911386	0.00375375907279682
Zotu147	Vegetarian_products	0.0194086072555358	0.0646286795107273	0.143585387229276
Zotu208	Vegetarian_products	0.000815382586564721	0.092449233209827	0.0148686116528437
Zotu105	Vegetarian_products	0.287904116778744	0.0294063299252263	0.600645972760107
Zotu63	Vegetarian_products	0.171439971232946	0.0378366265467602	0.466601648208425
Zotu175	Vegetarian_products	1,53E+01	0.193870820073867	1,17E+04
Zotu257	Vegetarian_products	6,62E+01	0.196961657855735	5,25E+03
Zotu164	Vegetarian_products	0.310690872692431	0.028052203516132	0.622063768480712
Zotu426	Vegetarian_products	2,26E+01	0.200865798363353	1,88E+03
Zotu255	Vegetarian_products	0.974827796511661	-0.000873302489697417	0.990774067849912
Zotu264	Vegetarian_products	0.0225685848731648	0.0630579126097674	0.157141632754637
Zotu262	Vegetarian_products	2,09E-01	0.217012314515856	2,21E+01
Zotu196	Vegetarian_products	0.989332702186759	0.000370031612405793	0.995529864527079
Zotu296	Vegetarian_products	2,55E+02	0.191946264235003	1,93E+04
Zotu90	Vegetarian_products	0.135779907621568	0.0412672627951642	0.41811684425023
Zotu129	Vegetarian_products	8,58E+09	0.108383838497044	0.00220883133330927
Zotu145	Vegetarian_products	0.00143802470666299	0.088031257919745	0.0233229632111904
Zotu82	Vegetarian_products	0.570561949682749	-0.0156978236644742	0.817668990959245
Zotu211	Vegetarian_products	0.308445411313629	0.0281826489766549	0.619738293666782
Zotu126	Vegetarian_products	0.0092021295695523	-0.0719886434051226	0.0853777434482742
Zotu37	Vegetarian_products	0.00117069391600041	-0.0896549784062785	0.0198459091740069
Zotu32	Vegetarian_products	0.0164460619415442	0.0663190920219474	0.127835921566358
Zotu11	Vegetarian_products	0.37081403132357	0.0247652953643487	0.680044106914957
Zotu100	Vegetarian_products	0.903077074430914	-0.00337030401637476	0.964397122694742
Zotu168	Vegetarian_products	0.000134282772964982	-0.105387518173335	0.00321278677019409
Zotu198	Vegetarian_products	0.000794204655268723	0.0926496203024144	0.0146008141937277
Zotu40	Vegetarian_products	0.000433823441268092	0.0971522945174721	0.00884292071974567
Zotu182	Vegetarian_products	0.631917387368116	0.0132572988125575	0.845322452873715
Zotu130	Vegetarian_products	0.00215705624486663	0.0847507685468915	0.0312981902884197
Zotu194	Vegetarian_products	1,19E+06	0.15679762604062	6,29E+07
Zotu156	Vegetarian_products	0.000177310817012437	-0.103489565143386	0.00405530875384038
Zotu60	Vegetarian_products	0.517492681784677	-0.0179112299175672	0.784259461815188
Zotu153	Vegetarian_products	0.258450560305459	0.0312685104620761	0.571351877582219
Zotu187	Vegetarian_products	0.00273093508040388	0.0827904455773157	0.037966190953353
Zotu237	Vegetarian_products	0.0771431406953218	0.0488892329873951	0.312844006002149
Zotu80	Vegetarian_products	0.0297780672721006	-0.0600875676955287	0.184832217005394
Zotu57	Vegetarian_products	0.161166463219502	0.0387646414854305	0.45327415568875
Zotu88	Vegetarian_products	2,12E+07	0.130661210858298	7,83E+09
Zotu184	Vegetarian_products	0.000361667960865512	-0.0984706055343591	0.00755471743640746
Zotu238	Vegetarian_products	0.473959211606436	-0.0198158859330326	0.75348793607649
Zotu242	Vegetarian_products	2,91E+04	-0.173137418758676	1,85E+06
Zotu155	Vegetarian_products	0.0176761802299655	0.0655872118018533	0.134454552436953
Zotu247	Vegetarian_products	0.0178774666834253	0.0654717274050013	0.135527267093338
Zotu19	Vegetarian_products	0.304837617371328	-0.0283935570753077	0.616534189399462
Zotu104	Vegetarian_products	0.0855789067467508	0.0475544165389743	0.331839588402487
Zotu146	Vegetarian_products	0.0149563205012092	0.0672727177276759	0.120131302882927
Zotu342	Vegetarian_products	4,86E+02	0.17097546998479	3,07E+06
Zotu236	Vegetarian_products	0.484021659917241	-0.0193675688121924	0.761403865643735
Zotu127	Vegetarian_products	0.296757472858823	-0.0288720000942493	0.609133760078637
Zotu185	Vegetarian_products	3,89E+00	0.207090249699456	3,55E+02
Bacteroides_clarus	Vegetarian_products	3,09E-08	0.263631112249391	5,96E-06
Bacteroides_caccae	Vegetarian_products	5,67E+09	0.111087077482067	0.00154195159036338
Bacteroides_salyersiae	Vegetarian_products	1,66E-06	0.252724920461972	2,79E-04
Bacteroides_finegoldii	Vegetarian_products	9,02E+05	0.158089398597254	4,87E+06
Bacteroides_ovatus	Vegetarian_products	2,19E+00	0.209078993327618	2,08E+02
Bacteroides_eggerthii	Vegetarian_products	8,82E-07	0.241284918995251	1,27E-02
Bacteroides_uniformis	Vegetarian_products	0.00181128019922916	0.0861776196676363	0.0277113548848053
Bacteroides_intestinalis	Vegetarian_products	9,65E-24	0.344462811399325	1,09E-20
Bacteroides_plebeius	Vegetarian_products	0.00308851635500831	0.0817518635519677	0.0416764396944821
Bacteroides_coprocola	Vegetarian_products	0.0579633185980607	0.052437900767147	0.269709317642149
Odoribacter_splanchnicus	Vegetarian_products	0.0562770996332239	0.0527944191607533	0.2654236746693
Alistipes_putredinis	Vegetarian_products	0.0424640721335086	0.0561098552188912	0.226553643148391
Alistipes_shahii	Vegetarian_products	4,55E+05	0.161198800967806	2,56E+07
Alistipes_finegoldii	Vegetarian_products	1,82E-04	0.239142156847105	2,45E-02
Alistipes_obesi	Vegetarian_products	1,98E+07	0.143205730278287	8,62E+08
Alistipes_inops	Vegetarian_products	1,03E-09	0.272560030557463	2,40E-08
Barnesiella_intestinihominis	Vegetarian_products	4,62E-11	0.280427378281062	1,42E-08
Parabacteroides_distasonis	Vegetarian_products	0.0155841396630364	0.0668610900683542	0.123266342680547
Prevotella_9_copri	Vegetarian_products	1,46E+09	-0.119518741512646	0.000437215485000966
Bacteroides_coprophilus	Vegetarian_products	0.0498227900501427	-0.0542470365578202	0.249557805841361
Bacteroides_vulgatus	Vegetarian_products	0.647606578045689	0.0126501477469386	0.852866916102503
Bacteroides_massiliensis	Vegetarian_products	0.00667688422536961	0.0749681365539931	0.0693060582593366
Parabacteroides_merdae	Vegetarian_products	0.038578651811318	0.0572062384289377	0.216788949274219
Parabacteroides_johnsonii	Vegetarian_products	2,76E-06	0.244688700402485	4,05E-03
Roseburia_inulinivorans	Vegetarian_products	0.136159840290327	-0.0412272647399952	0.418301002183922
Roseburia_hominis	Vegetarian_products	0.0003223978569221	0.0992954320328074	0.00686188750994766
Roseburia_intestinalis	Vegetarian_products	0.146467749569332	-0.040173458893944	0.431973378010948
Lachnospiraceae_UCG.001_bacterium	Vegetarian_products	1,81E+06	0.143654567550803	8,05E+08
Fusicatenibacter_saccharivorans	Vegetarian_products	0.0244120695393645	0.0622278953193358	0.165523488195472
Coprococcus_3_comes	Vegetarian_products	0.103667311931398	-0.0450159691122567	0.364673281335319
Dorea_formicigenerans	Vegetarian_products	0.115747145544792	-0.0435111703135475	0.385652341229981
Butyrivibrio_crossotus	Vegetarian_products	0.506225759792202	-0.0183957485225802	0.777134289264616
Coprococcus_1_catus	Vegetarian_products	0.939284699385979	-0.00210808894467107	0.97920074584156
Coprococcus_2_eutactus	Vegetarian_products	2,47E+09	0.116324919061316	0.000709723850232242
Lachnospira_pectinoschiza	Vegetarian_products	0.242802769314459	0.032318010310232	0.557586890593824
Anaerostipes_hadrus	Vegetarian_products	0.000112840663709011	0.106559655844486	0.00278877640309413
Intestinibacter_bartlettii	Vegetarian_products	0.0134311805784662	-0.0683398812832627	0.111876759707298
Akkermansia_muciniphila	Vegetarian_products	4,22E-16	0.307797555702172	2,59E-13
Bilophila_wadsworthia	Vegetarian_products	0.0167315788727178	0.0661450449812423	0.129162428666164
Desulfovibrio_piger	Vegetarian_products	1,10E+00	0.211425536960217	1,08E+02
Sutterella_wadsworthensis	Vegetarian_products	0.00150842564633592	0.0876501476128789	0.0242317805614963
Parasutterella_excrementihominis	Vegetarian_products	0.267674247790834	0.0306703950209323	0.580924715992389
Bifidobacterium_bifidum	Vegetarian_products	0.0705920479350303	0.0500104118814612	0.2981693295182
Senegalimassilia_anaerobia	Vegetarian_products	0.723296459093562	0.00979882104351574	0.888256499727751
Slackia_isoflavoniconvertens	Vegetarian_products	0.0676563795466643	-0.0505406770220214	0.291992395835645
Collinsella_aerofaciens	Vegetarian_products	0.0746805940004006	-0.0493012199267404	0.306490248005294
Dialister_succinatiphilus	Vegetarian_products	0.00402036536808854	-0.0794871714160974	0.0501393810323353
Dialister_invisus	Vegetarian_products	1,23E+08	0.133629426904337	4,79E+09
Mitsuokella_jalaludinii	Vegetarian_products	5,12E-11	-0.274356366326996	1,33E-07
Megamonas_funiformis	Vegetarian_products	9,27E+09	-0.10787199852307	0.00234186489655886
Mitsuokella_multacida	Vegetarian_products	1,98E+04	-0.174739700416336	1,29E+06
Phascolarctobacterium_succinatutens	Vegetarian_products	0.00681924749388557	-0.0747752246308528	0.0702095460885349
Acidaminococcus_intestini	Vegetarian_products	1,11E+01	-0.203389005882202	9,64E+02
Phascolarctobacterium_faecium	Vegetarian_products	5,47E-02	0.221408486334653	6,36E+00
Catenibacterium_mitsuokai	Vegetarian_products	2,32E+08	-0.130166224871104	8,43E+09
Holdemanella_biformis	Vegetarian_products	1,95E+06	-0.154519340250124	9,94E+07
Lactobacillus_ruminis	Vegetarian_products	8,49E+01	-0.196044936107062	6,59E+03
Turicibacter_sanguinis	Vegetarian_products	0.481120665426992	-0.0194962929460349	0.759111024467122
Faecalibacterium_CM04.06	Vegetarian_products	0.000156642643540302	0.10433973965186	0.00369534236351894
Faecalibacterium_prausnitzii	Vegetarian_products	0.931740151820285	0.00237064756851319	0.976473603507476
Ruminococcus_1_bicirculans	Vegetarian_products	6,38E+01	0.197095084804215	5,13E+02
Ruminococcus_1_callidus	Vegetarian_products	1,40E+09	0.119800888941359	0.000420913376981477
Ruminococcus_2_bromii	Vegetarian_products	0.690592982964973	0.0110163191582474	0.8745103073435
Butyricicoccus_faecihominis	Vegetarian_products	0.317897934096024	0.0276376694422907	0.62880602795247
Flavonifractor_plautii	Vegetarian_products	5,97E+08	0.124812207146898	0.000197857546985006
Ruminococcaceae_UCG.002_bacterium	Vegetarian_products	0.0661367037456227	-0.05082263676714	0.289380246544563
Blautia_obeum	Vegetarian_products	0.0164460619415442	0.0663190920219474	0.127835921566358
Blautia_massiliensis	Vegetarian_products	0.37081403132357	0.0247652953643487	0.680044106914957
Blautia_stercoris	Vegetarian_products	0.000134282772964982	-0.105387518173335	0.00321278677019409
Blautia_faecis	Vegetarian_products	0.000433823441268092	0.0971522945174721	0.00884292071974567
Dorea_longicatena	Vegetarian_products	0.304837617371328	-0.0283935570753077	0.616534189399462
Rikenellaceae_RC9_gut_group	Vegetarian_products	0.977635021622513	-0.000775883979407206	0.991746127031589
Butyricimonas	Vegetarian_products	0.0997961981287501	0.0455275785035297	0.358151568497169
Odoribacter	Vegetarian_products	0.0214508819147225	0.0635902744441969	0.151513803127307
Alistipes	Vegetarian_products	0.00466763586850777	0.0781803090984711	0.0550568867217166
Barnesiella	Vegetarian_products	1,49E+06	0.155764143646653	7,80E+07
CAG.873	Vegetarian_products	1,03E+09	0.121624717676283	0.00033061694305494
Prevotellaceae_NK3B31_group	Vegetarian_products	2,21E+04	0.174279661114426	1,42E+06
Prevotella_7	Vegetarian_products	6,78E-16	-0.306738473265922	3,81E-13
Prevotella_9	Vegetarian_products	0.00204523857600568	-0.0851876959547434	0.0301451759369443
Prevotella_2	Vegetarian_products	2,69E+06	-0.152988796624647	1,35E+07
Paraprevotella	Vegetarian_products	0.00013091385665405	0.105559452433006	0.00315455639587455
Alloprevotella	Vegetarian_products	2,96E-03	-0.23065301873752	3,84E-02
Bacteroides	Vegetarian_products	0.277798544376506	0.03002994888566	0.590704941351493
Parabacteroides	Vegetarian_products	0.215525407817524	0.0342677050259741	0.522511651651036
Ruminococcaceae_UCG.014	Vegetarian_products	0.00632845864155137	0.0754563337574572	0.0675603013521315
Roseburia	Vegetarian_products	0.809985655708494	-0.00665459532261274	0.928949557876844
Agathobacter	Vegetarian_products	0.572123341695398	0.0156342632746207	0.817799514841342
Fusicatenibacter	Vegetarian_products	0.0280542005778565	0.0607361217620806	0.180305768057815
Coprococcus_3	Vegetarian_products	0.102449464842835	-0.0451752588600505	0.362848577057537
Blautia	Vegetarian_products	0.129438638237364	0.041947975105026	0.408476376140082
Butyrivibrio	Vegetarian_products	0.532384760636577	-0.0172790954843343	0.795306251337714
Lachnospiraceae_UCG.010	Vegetarian_products	0.370718185591421	0.0247702555736303	0.680044106914957
Tyzzerella	Vegetarian_products	8,03E+09	0.108818797908349	0.00211615524223666
Coprococcus_1	Vegetarian_products	0.983547637772573	-0.000570729723521098	0.993831717401345
Coprococcus_2	Vegetarian_products	0.0124769967801805	0.0690633050168302	0.106023044428058
Lachnospiraceae_UCG.008	Vegetarian_products	0.869975118532634	0.00453034950165474	0.952549311131022
Lachnospira	Vegetarian_products	0.000188562739171401	0.103065132100535	0.00428361212521698
Anaerostipes	Vegetarian_products	0.000180068941413304	0.103383234343554	0.00410447685039041
Lachnospiraceae_ND3007_group	Vegetarian_products	0.00106606859049822	0.0903855502036	0.0186825059223156
Tyzzerella_3	Vegetarian_products	0.0971933077824217	0.0458805362712301	0.353320715306034
Peptococcus	Vegetarian_products	3,96E+08	0.127160515005285	0.000139169120855652
Mogibacterium	Vegetarian_products	8,27E+07	-0.135781133516356	3,34E+09
Family_XIII_AD3011_group	Vegetarian_products	0.490072751287338	0.0191004038967039	0.765398345586961
Romboutsia	Vegetarian_products	2,01E+03	-0.183984431227575	1,39E+05
Terrisporobacter	Vegetarian_products	0.000122745836595311	-0.105994250972658	0.00302250423178308
Intestinibacter	Vegetarian_products	0.0136619164333206	-0.068171781131307	0.113518411546323
Akkermansia	Vegetarian_products	5,41E-15	0.296710131273574	2,15E-11
Methanobrevibacter	Vegetarian_products	0.0206298677829812	0.0639969150822949	0.14838989118526
Bilophila	Vegetarian_products	0.0964565170110809	0.0459818157011773	0.351969778406578
Desulfovibrio	Vegetarian_products	0.94520470316097	0.00190220004157245	0.980217665574403
Succinivibrio	Vegetarian_products	1,14E-01	-0.219019263452679	1,24E+01
Haemophilus	Vegetarian_products	0.137955313431864	-0.041039398824351	0.420846684433532
Sutterella	Vegetarian_products	0.478239975889525	0.0196245344649203	0.757043357439917
Parasutterella	Vegetarian_products	0.0328265928735396	0.0590156906005273	0.197750912605153
Klebsiella	Vegetarian_products	0.888643242197944	-0.00387528549556998	0.959461666684194
Escherichia.Shigella	Vegetarian_products	5,82E+06	-0.149283026951573	2,71E+08
Bifidobacterium	Vegetarian_products	0.257198715716813	0.0313508177618198	0.571130732142686
Senegalimassilia	Vegetarian_products	0.300554315899472	-0.0286461148447604	0.613010873450344
Enterorhabdus	Vegetarian_products	0.346190186874467	-0.0260669883395454	0.65907031344301
Slackia	Vegetarian_products	0.0653710586117596	-0.0509667187813959	0.287163068309699
Libanicoccus	Vegetarian_products	8,22E+04	-0.16873283335246	4,99E+06
Collinsella	Vegetarian_products	0.0449667831365242	-0.0554477718463744	0.233722094170467
Olsenella	Vegetarian_products	0.107550665184368	-0.0445177603296264	0.371173574424006
Coriobacteriaceae_UCG.003	Vegetarian_products	7,34E+02	-0.187915737594891	5,50E+04
Dialister	Vegetarian_products	0.135217958386662	-0.0413265815357834	0.417535727796251
Megasphaera	Vegetarian_products	3,26E+05	-0.16270121886606	1,93E+07
Veillonella	Vegetarian_products	1,21E+01	-0.203096879048654	1,03E+03
Mitsuokella	Vegetarian_products	1,79E-02	-0.224990797739305	2,24E+00
Megamonas	Vegetarian_products	1,05E+09	-0.121530307465892	0.000332888483271032
Phascolarctobacterium	Vegetarian_products	0.0988380227183011	-0.0456566458302306	0.356671577435522
Acidaminococcus	Vegetarian_products	4,97E+06	-0.150043483339518	2,35E+08
Erysipelatoclostridium	Vegetarian_products	4,42E+05	0.161331042828447	2,55E+07
Erysipelotrichaceae_UCG.003	Vegetarian_products	0.281640276135597	0.0297910920186012	0.594710185621982
Catenibacterium	Vegetarian_products	2,09E+08	-0.130743738015967	7,75E+09
Solobacterium	Vegetarian_products	4,04E+08	-0.127048473261793	0.000139169120855652
Holdemanella	Vegetarian_products	0.00261636655974071	-0.0831495593669136	0.0366237036899804
Anaeroplasma	Vegetarian_products	6,42E+04	0.169792253619179	3,94E+06
Streptococcus	Vegetarian_products	0.131966832229957	-0.0416735548780154	0.411831737768511
Lactobacillus	Vegetarian_products	9,98E-06	-0.247628415354112	1,53E-03
Turicibacter	Vegetarian_products	0.481120665426992	-0.0194962929460349	0.759111024467122
Christensenellaceae_R.7_group	Vegetarian_products	0.000124579442719469	0.105894322864591	0.00303443140804425
Ruminococcaceae_UCG.013	Vegetarian_products	0.095078999905191	0.0461728400635964	0.349631977240185
Clostridium_sensu_stricto_1	Vegetarian_products	0.000258390512841693	-0.100866408066915	0.00564194430466959
Subdoligranulum	Vegetarian_products	0.0941198700390899	0.0463071571685532	0.347514253996336
Fournierella	Vegetarian_products	0.943723904806271	0.00195368969510945	0.979750870317344
Faecalibacterium	Vegetarian_products	0.398435986358161	0.0233673582419242	0.697147284458059
Negativibacillus	Vegetarian_products	0.0844817310532768	0.0477218249428247	0.330372033772606
Ruminococcus_1	Vegetarian_products	0.00376296596534471	0.0800605930586016	0.0479938211118729
Ruminiclostridium_6	Vegetarian_products	1,81E+06	0.154859492634296	9,39E+07
Ruminococcus_2	Vegetarian_products	0.605813981043594	0.0142819600775867	0.832132187666139
CAG.352	Vegetarian_products	7,80E-27	0.357999463836232	1,05E-23
Ruminiclostridium_5	Vegetarian_products	0.749440532305294	-0.00883907685260854	0.900850752086909
Butyricicoccus	Vegetarian_products	0.0039836657900039	0.0795668565079075	0.0499587232066102
Ruminococcaceae_UCG.008	Vegetarian_products	0.0521382591231032	0.0537087492841949	0.254081997322237
Ruminococcaceae_UCG.010	Vegetarian_products	0.63546952473656	0.0131192870219846	0.846665261334433
Flavonifractor	Vegetarian_products	0.0100160516748867	0.071184220794584	0.0903569571486891
Ruminococcaceae_NK4A214_group	Vegetarian_products	0.07062386157522	0.0500047652864628	0.2981693295182
Ruminococcaceae_UCG.002	Vegetarian_products	0.276478146482952	-0.0301125618415433	0.58938327150726
Ruminococcaceae_UCG.003	Vegetarian_products	0.301463386676258	0.0285923140018176	0.613501529472904
Oscillibacter	Vegetarian_products	0.160836689522254	0.0387951588378861	0.453096093614467
Ruminococcaceae_UCG.005	Vegetarian_products	0.468717416945067	0.0200514931927133	0.750105066947722
Ruminiclostridium_9	Vegetarian_products	0.458759354471289	0.0205031403567577	0.742232820204495
Ruminococcaceae_UCG.004	Vegetarian_products	0.0294976330611665	0.0601908365715769	0.184531793012502
Intestinimonas	Vegetarian_products	0.195130281013469	-0.0358448209948145	0.499086606115284
Lachnospiraceae_UCG.003	Vegetarian_products	3,76E-06	0.250410551159848	6,04E-04
CAG.56	Vegetarian_products	0.138146820651946	0.0410194721890101	0.420846684433532
Marvinbryantia	Vegetarian_products	0.383147887108619	0.0241334826744207	0.685988638823291
Lachnospiraceae_FCS020_group	Vegetarian_products	0.696652520055603	-0.0107891898346468	0.876749139489709
Lachnoclostridium	Vegetarian_products	0.653997066547068	-0.0124045932567526	0.85475249445412
Lachnospiraceae_UCG.004	Vegetarian_products	0.0271077162423009	0.0611069362831946	0.177396470889238
Lachnospiraceae_NK4A136_group	Vegetarian_products	0.0152532739371744	0.0670761647428035	0.121791525744516
Lachnospiraceae_AC2044_group	Vegetarian_products	0.479071835231409	-0.0195874589114361	0.758043544161894
Dorea	Vegetarian_products	0.224763356082065	-0.0335886872308507	0.535017520241808
Lachnospiraceae_UCG.001	Vegetarian_products	2,37E+07	0.142287067345008	1,02E+09
Bacteroidales_Marinifilaceae	Vegetarian_products	0.227808366254403	0.0333692475722336	0.539306332322266
Bacteroidales_Rikenellaceae	Vegetarian_products	0.24622041296557	0.0320848429372789	0.559343140161179
Bacteroidales_Barnesiellaceae	Vegetarian_products	2,70E+09	0.115769793888075	0.000772986908867724
Bacteroidales_Muribaculaceae	Vegetarian_products	0.39849434936083	-0.0233644679145699	0.697147284458059
Bacteroidales_Prevotellaceae	Vegetarian_products	0.00720109373776961	-0.0742751014755593	0.0723002670368029
Bacteroidales_Bacteroidaceae	Vegetarian_products	0.277798544376506	0.03002994888566	0.590704941351493
Bacteroidales_Tannerellaceae	Vegetarian_products	0.213022730557029	0.0344552491983136	0.519567257598668
Clostridiales_Lachnospiraceae	Vegetarian_products	0.0412237472920002	0.056450275722483	0.222687448341974
Clostridiales_Peptococcaceae	Vegetarian_products	0.00594618762130835	0.0760205749909991	0.0648484559712199
Clostridiales_Family_XIII	Vegetarian_products	0.200230140857433	-0.035439617476811	0.505785383888094
Clostridiales_Peptostreptococcaceae	Vegetarian_products	1,14E+08	-0.134067153308063	4,49E+09
Victivallales_vadinBE97	Vegetarian_products	0.866140661455066	0.00466520284545274	0.951457349859546
Verrucomicrobiales_Akkermansiaceae	Vegetarian_products	5,41E-15	0.296710131273574	2,15E-11
Methanobacteriales_Methanobacteriaceae	Vegetarian_products	0.0340254484383384	0.0586174152883528	0.202442416766728
Desulfovibrionales_Desulfovibrionaceae	Vegetarian_products	0.468375423982771	-0.0200669154217877	0.750105066947722
Aeromonadales_Succinivibrionaceae	Vegetarian_products	5,91E-03	-0.228497150912094	7,53E-01
Pasteurellales_Pasteurellaceae	Vegetarian_products	0.208084169278653	-0.0348300479740181	0.513888685989411
Betaproteobacteriales_Burkholderiaceae	Vegetarian_products	0.826730670677847	-0.00605823874486821	0.936469800449073
Enterobacteriales_Enterobacteriaceae	Vegetarian_products	0.000656497816939171	-0.0940882740400551	0.0123725999186832
Bifidobacteriales_Bifidobacteriaceae	Vegetarian_products	0.257619170323131	0.0313231424752228	0.571130732142686
Coriobacteriales_Eggerthellaceae	Vegetarian_products	0.247092610790571	-0.0320257011554773	0.560381124371087
Coriobacteriales_Coriobacteriaceae	Vegetarian_products	0.0300183470092464	-0.0599997478604968	0.185981439184009
Coriobacteriales_Atopobiaceae	Vegetarian_products	0.00087978338636325	-0.0918682077005539	0.0158713863844729
Selenomonadales_Veillonellaceae	Vegetarian_products	0.0664169566549183	-0.0507702408699613	0.289944012110853
Selenomonadales_Acidaminococcaceae	Vegetarian_products	0.0111064587421284	-0.0701931656177361	0.0978267325497915
Erysipelotrichales_Erysipelotrichaceae	Vegetarian_products	0.0263622291083806	-0.0614069458277098	0.173709397548779
Anaeroplasmatales_Anaeroplasmataceae	Vegetarian_products	6,42E+04	0.169792253619179	3,94E+06
Lactobacillales_Streptococcaceae	Vegetarian_products	0.120991468230794	-0.0428961687112926	0.393763912299728
Lactobacillales_Lactobacillaceae	Vegetarian_products	3,60E-07	-0.25053380565751	5,93E-04
Clostridiales_Christensenellaceae	Vegetarian_products	0.00123708089846686	0.0892220781521244	0.0205580906944727
Clostridiales_Clostridiales_vadinBB60_group	Vegetarian_products	9,12E+09	0.107975701752579	0.0023228948375414
Clostridiales_Clostridiaceae_1	Vegetarian_products	1,07E+09	-0.121398221114515	0.000338784636437096
Clostridiales_Ruminococcaceae	Vegetarian_products	0.806992071225393	0.00676152670994675	0.927085902359565
Bacteroidetes	Vegetarian_products	0.0817013482885857	-0.0481540709855926	0.324449085875861
Lentisphaerae	Vegetarian_products	0.111701574178296	-0.0440007188388915	0.37967434472859
Verrucomicrobia	Vegetarian_products	5,51E-13	0.291231904546569	1,96E-10
Euryarchaeota	Vegetarian_products	0.03380726095201	0.0586889978112715	0.201499637494003
Proteobacteria	Vegetarian_products	0.000466810679206779	-0.0966166187270036	0.00940170642569593
Cyanobacteria	Vegetarian_products	0.884199561922598	0.00403100389268108	0.957581150192305
Actinobacteria	Vegetarian_products	0.751153723108271	0.00877656749088382	0.901577137768721
Tenericutes	Vegetarian_products	0.488312347753634	0.019177944033149	0.763806430074456
Firmicutes	Vegetarian_products	0.107301911738875	0.0445492429119963	0.370694315669324
Zotu55	Eggs	0.369034229353143	-0.0248575338074325	0.678809690688565
Zotu244	Eggs	0.000501154257137737	-0.0960951693529936	0.00994496403796562
Zotu78	Eggs	0.154642729456762	-0.039377337260668	0.444259545397116
Zotu65	Eggs	0.290153723623374	-0.0292695246720461	0.60198867567248
Zotu315	Eggs	0.0406107768698121	-0.0566217220048081	0.221485548312843
Zotu85	Eggs	0.0513762081177444	-0.0538836596694344	0.25360273516014
Zotu278	Eggs	0.715429086359968	-0.0100898968489356	0.88438989477294
Zotu77	Eggs	0.415276045961427	-0.0225436524826542	0.710327854164457
Zotu94	Eggs	0.0177762002391262	-0.0655296840989638	0.135063088979037
Zotu96	Eggs	0.021423401625248	-0.0636036643280629	0.151513803127307
Zotu216	Eggs	0.375229720455032	-0.0245376298019069	0.682977277956224
Zotu170	Eggs	0.0056355734323345	-0.0765036296639755	0.0630567395488572
Zotu250	Eggs	0.000220085807982617	-0.101991635564233	0.00488460179756157
Zotu26	Eggs	0.543692610215915	-0.0168050657110562	0.802581559798511
Zotu41	Eggs	0.0536446869303258	-0.0533691760379722	0.258529073370649
Zotu121	Eggs	0.139648501456578	-0.0408639522002703	0.424455879391588
Zotu122	Eggs	0.00169679476889908	-0.0867056057931212	0.0262880230234373
Zotu137	Eggs	0.0709531694778887	-0.0499464385876998	0.2981693295182
Zotu117	Eggs	0.867918446593293	-0.00460266667178596	0.95160380383901
Zotu206	Eggs	0.0182601468550795	0.06525527459673	0.137658446587859
Zotu207	Eggs	0.966869182334514	0.00114955129115669	0.988315618450547
Zotu61	Eggs	0.795483891619527	0.00717355654839939	0.923090334984291
Zotu113	Eggs	0.356228974481289	-0.0255294946994051	0.667447067710429
Zotu178	Eggs	0.12109976552867	-0.0428836904334567	0.393763912299728
Zotu217	Eggs	0.682509054280751	-0.0113204899161707	0.868846903628722
Zotu205	Eggs	0.737345802755792	-0.00928168302978935	0.895405351186704
Zotu218	Eggs	0.43158973443445	0.0217642936755557	0.721290644968228
Zotu329	Eggs	0.0893472247488123	-0.0469923202607974	0.337049890206125
Zotu272	Eggs	0.325512143699914	-0.0272063457303299	0.637327461852385
Zotu268	Eggs	0.00426106029705379	-0.0789803291881231	0.0515221753122257
Zotu197	Eggs	0.643566994946371	0.012805882231215	0.849735130118036
Zotu298	Eggs	0.744313672517844	-0.00902641189179985	0.897887421505077
Zotu239	Eggs	0.0978992394333441	-0.0457840722660773	0.355333621757684
Zotu313	Eggs	0.330157962666374	0.0269463878648678	0.642322887574978
Zotu154	Eggs	0.136949871620924	0.0411443675775261	0.420191352353967
Zotu210	Eggs	0.00645426003661086	0.0752773425946357	0.0682553173464161
Zotu233	Eggs	0.931008246854833	-0.00239612963824947	0.97637337909492
Zotu285	Eggs	0.0525519099545074	0.0536146983538277	0.255084702491411
Zotu166	Eggs	0.00207718867183477	0.0850606609732509	0.0304669390627591
Zotu91	Eggs	0.601029584483136	0.0144718637008276	0.830462135266787
Zotu48	Eggs	6,20E+07	0.137311896999758	2,55E+09
Zotu95	Eggs	4,41E+08	0.112700266237759	0.00122152373579295
Zotu1	Eggs	0.0445291257547137	0.0555612721595138	0.232553291397096
Zotu193	Eggs	0.735742697635218	0.00934052451783991	0.894908235252356
Zotu86	Eggs	0.0236633569396326	0.0625582184455469	0.162195946529437
Zotu123	Eggs	4,42E+09	0.112684023563257	0.00122152373579295
Zotu5	Eggs	0.000129448425698903	0.10563554472458	0.00313042483222401
Zotu20	Eggs	0.413518552512412	0.0226286785133231	0.709024059415818
Zotu108	Eggs	0.0275155258668832	0.0609458179609521	0.179196190177472
Zotu261	Eggs	0.216270148141253	0.0342121989435162	0.523564653573389
Zotu134	Eggs	0.0015617685804725	0.0873721292232435	0.0246447604435788
Zotu219	Eggs	6,28E+09	0.110426173835001	0.00168741052656595
Zotu124	Eggs	0.00093846782932536	0.0913720902494045	0.0167509059377201
Zotu286	Eggs	0.0401319819170341	-0.0567571705737198	0.220138603247341
Zotu177	Eggs	0.144785744622503	0.040341446435743	0.429770971829313
Zotu297	Eggs	0.576343895230281	0.0154628652537914	0.819161259036984
Zotu169	Eggs	0.347355997853834	-0.0260040660739129	0.660533386580679
Zotu213	Eggs	0.656107418812011	-0.012323717714715	0.855742655079188
Zotu260	Eggs	0.477682997078456	0.0196493784104355	0.756555676358766
Zotu300	Eggs	0.861246358836462	-0.00483749102275853	0.949326773904527
Zotu116	Eggs	0.509986648287662	-0.0182333968510028	0.779249815459571
Zotu93	Eggs	0.64775839405199	0.012644302743569	0.852866916102503
Zotu66	Eggs	4,80E+09	0.112148572993102	0.00131766800636231
Zotu160	Eggs	0.271877757029151	0.0304025115453965	0.584153136394945
Zotu221	Eggs	0.505715969035777	-0.0184178040261209	0.776705131592166
Zotu17	Eggs	0.556783985706219	-0.0162623437422136	0.808062502229061
Zotu7	Eggs	0.485855941770295	-0.0192863929764037	0.762874107313051
Zotu70	Eggs	0.480683408908799	0.0195157316040303	0.759111024467122
Zotu73	Eggs	0.469941324735145	0.0199963517526674	0.750105066947722
Zotu345	Eggs	0.00963378626394582	-0.0715544776273031	0.088194241414983
Zotu200	Eggs	0.0333156377266371	-0.0588517462995914	0.199450406159379
Zotu148	Eggs	0.347754079892029	-0.0259826111578744	0.660742544925801
Zotu290	Eggs	0.257902457028537	-0.0313045135378777	0.571130732142686
Zotu307	Eggs	0.688667917588066	-0.0110886309659902	0.874048615494109
Zotu249	Eggs	0.778697309390553	0.00777745800664032	0.914559861465032
Zotu305	Eggs	0.606197721899757	-0.0142667577064372	0.832132187666139
Zotu199	Eggs	0.650214965743553	-0.0125498013725752	0.853170045482643
Zotu215	Eggs	0.0210162954667875	0.0638037993883949	0.150837960226236
Zotu224	Eggs	0.575600475974367	0.0154930126014465	0.819159333270713
Zotu42	Eggs	0.307496600840078	0.0282379566507416	0.619291004817731
Zotu131	Eggs	0.881983128465248	-0.0041087209879437	0.956496433491956
Zotu28	Eggs	0.171138684327507	0.0378632400804515	0.466032055353325
Zotu16	Eggs	0.483727928004974	0.0193805833288696	0.761304485712517
Zotu3	Eggs	0.34374717314218	-0.0261992838240706	0.656906062023859
Zotu119	Eggs	0.168376509301031	0.0381088803688521	0.461615728668857
Zotu365	Eggs	0.695821749348825	-0.010820286325051	0.876749139489709
Zotu220	Eggs	0.0388225994692844	-0.0571347095299032	0.216839725561765
Zotu132	Eggs	0.672092370491323	0.0117144645928384	0.863604003736364
Zotu12	Eggs	0.604666791338456	0.0143274331313248	0.831690020872472
Zotu282	Eggs	0.00320671047700078	-0.0814326137578284	0.0425899125754415
Zotu38	Eggs	0.852886266765178	-0.00513221861468733	0.946612345876679
Zotu6	Eggs	0.967625581747095	-0.00112329167510059	0.988711225553803
Zotu72	Eggs	0.167762508783552	0.0381638931115761	0.460493753768359
Zotu308	Eggs	0.274360247539979	-0.0302456348723883	0.587094383175464
Zotu64	Eggs	0.202461401023832	-0.0352647017291831	0.506491313573524
Zotu371	Eggs	0.57417824152351	-0.0155507387127073	0.818850263276077
Zotu202	Eggs	0.776956412782867	0.00784029447405821	0.914559861465032
Zotu68	Eggs	0.551625622900236	-0.0164754343329503	0.804867075958238
Zotu74	Eggs	0.778389696784698	0.00778855815065423	0.914559861465032
Zotu62	Eggs	0.405234769296087	0.023032353750629	0.702497170719604
Zotu49	Eggs	0.658977759692257	-0.0122138852752498	0.856506057531046
Zotu304	Eggs	0.570252625947899	-0.0157104252772437	0.817668990959245
Zotu180	Eggs	0.0361270232258019	-0.0579472776084404	0.209406379471207
Zotu101	Eggs	0.962181802747299	0.00131230514186502	0.987251064339665
Zotu54	Eggs	0.474195707229473	0.0198052898535294	0.753607580951538
Zotu71	Eggs	0.246090665569721	-0.0320936533414407	0.559236685954499
Zotu280	Eggs	0.0384906225791808	-0.0572321441273586	0.216774816812799
Zotu79	Eggs	0.0654288470082918	-0.0509557955961997	0.287163068309699
Zotu18	Eggs	0.0039704098199567	-0.0795958026805582	0.0499526533789374
Zotu81	Eggs	0.734927925311324	-0.00937044664518176	0.894303750949301
Zotu67	Eggs	0.881085836139702	-0.00414019284553677	0.956496433491956
Zotu36	Eggs	0.880684863423318	0.00415425839034281	0.956496433491956
Zotu174	Eggs	0.644601835478102	0.0127659485247069	0.850602109127861
Zotu30	Eggs	0.554108671307254	0.0163727392324621	0.805663146326694
Zotu76	Eggs	0.963175977726594	-0.00127778208526523	0.987268185176546
Zotu157	Eggs	0.225773208353937	-0.0335156783126142	0.536370365057751
Zotu230	Eggs	0.356388973734011	-0.0255210060385481	0.667561467457905
Zotu324	Eggs	0.197072436681178	-0.0356896066622142	0.501903556018358
Zotu265	Eggs	2,24E+09	0.116941100389021	0.00065051397702157
Zotu47	Eggs	0.901500401589167	0.00342540791970179	0.964392454339957
Zotu209	Eggs	0.299209070209115	-0.0287259286338924	0.612002685672114
Zotu69	Eggs	0.14873178033479	-0.0399496542511592	0.436301444312534
Zotu29	Eggs	0.295228570018663	-0.0289635038901205	0.607199325032208
Zotu330	Eggs	0.194402223682915	-0.035903297840453	0.498704692513365
Zotu274	Eggs	0.308956308179285	-0.0281529145329075	0.620026237741117
Zotu332	Eggs	0.0824765628343602	0.0480323715805705	0.325500462329147
Zotu275	Eggs	0.631246747416259	-0.0132833921945728	0.845044008892361
Zotu103	Eggs	0.424318538789185	-0.0221094974296115	0.716973999802312
Zotu159	Eggs	0.408061728784676	-0.0228940470286933	0.70403686269728
Zotu341	Eggs	0.377541256243815	-0.0244191102932134	0.683280808979887
Zotu256	Eggs	0.519354987369964	0.0178316735230791	0.785695066905131
Zotu181	Eggs	0.433815076725037	-0.0216593195599922	0.723598345139668
Zotu33	Eggs	0.0025432777917802	0.0833862337418885	0.0359322961308011
Zotu109	Eggs	0.562155755417215	-0.0160414562387252	0.811828955864715
Zotu306	Eggs	0.658880700792067	0.0122175960480313	0.856506057531046
Zotu281	Eggs	0.00583342406655472	0.076193254622659	0.0643106408121645
Zotu323	Eggs	0.95836873174041	-0.00144473468610056	0.985688084306791
Zotu318	Eggs	0.837104506190139	-0.00569020730334029	0.939719985847143
Zotu120	Eggs	0.481133816627277	-0.0194957084456979	0.759111024467122
Zotu118	Eggs	0.232515169614871	-0.0330341197460049	0.54699436868603
Zotu295	Eggs	0.798315393042745	-0.0070720358109736	0.924675357400755
Zotu135	Eggs	0.286062786829376	0.0295188435588977	0.598589487394384
Zotu114	Eggs	0.55555477239616	-0.0163130343998772	0.807133516226721
Zotu53	Eggs	0.314685716323971	-0.0278216583511126	0.624649758175296
Zotu319	Eggs	0.879085710728952	0.00421036506030298	0.955981895673264
Zotu222	Eggs	0.919728153059366	0.00278912836022608	0.971242396109176
Zotu8	Eggs	0.296344353194396	-0.028896693892889	0.608656119026664
Zotu21	Eggs	0.00831664921574034	-0.0729392983476706	0.0798185380634425
Zotu23	Eggs	0.00740156199703202	-0.0740219860177116	0.0739769799213091
Zotu151	Eggs	0.969549069503137	0.00105651921458791	0.988711225553803
Zotu110	Eggs	0.00277408443864572	0.0826587506802927	0.0383539912039809
Zotu189	Eggs	0.186483966971362	0.0365499160847881	0.486945553822787
Zotu149	Eggs	0.2240830226691	0.0336380051170806	0.534047387477364
Zotu232	Eggs	0.581377556525994	0.0152592178290492	0.82322529366751
Zotu158	Eggs	0.837315511392801	-0.00568273213389324	0.939719985847143
Zotu366	Eggs	0.0405347865655588	0.0566431286593508	0.221485548312843
Zotu387	Eggs	0.02203581289537	0.0633087436901513	0.154387985051985
Zotu15	Eggs	0.389205897319942	0.0238277192871389	0.690407629186474
Zotu31	Eggs	0.0386902313533005	0.0571734742357373	0.216788949274219
Zotu111	Eggs	0.172076870078845	-0.0377804823400811	0.466828565509436
Zotu45	Eggs	0.732675422369286	0.00945322583510579	0.893593831295295
Zotu43	Eggs	0.253186918433706	0.0316164758461644	0.565856414750732
Zotu229	Eggs	0.0183378536869275	0.0652118070762582	0.137917486691288
Zotu143	Eggs	1,36E+09	0.119974426555165	0.000412610879442514
Zotu58	Eggs	0.00532456412145445	-0.0770119626359286	0.0602863050634374
Zotu212	Eggs	0.000420753846254077	0.0973751017560122	0.00870805583029527
Zotu52	Eggs	0.00313359464599429	0.0816288128250656	0.0417833262381887
Zotu204	Eggs	0.150524707667824	0.0397742558885741	0.437943166293578
Zotu167	Eggs	0.263693633576236	-0.0309267493613811	0.576893951277193
Zotu107	Eggs	0.00289806082534793	-0.0822905047432283	0.0395014472497424
Zotu195	Eggs	0.0452794878172615	-0.0553672448595836	0.23452432043146
Zotu273	Eggs	0.0878740039809681	-0.0472097543861482	0.335424352359264
Zotu235	Eggs	0.0421309391525876	0.0562004527711207	0.226139575546944
Zotu50	Eggs	0.914388802505371	0.00297534266023917	0.968727608382319
Zotu25	Eggs	0.0423439519538743	0.0561424531780509	0.226468452356346
Zotu191	Eggs	0.402749001211005	0.0231544446100052	0.700706605695369
Zotu83	Eggs	0.00664478304260145	0.0750121456756946	0.0692926602603276
Zotu34	Eggs	0.24397224201467	0.0322379659383984	0.557880450060917
Zotu361	Eggs	0.0383107781708256	-0.0572852264102541	0.216170327451944
Zotu128	Eggs	0.657081384322419	0.0122864276656944	0.855927943200334
Zotu24	Eggs	0.763909885201656	0.00831251176005294	0.910135969531269
Zotu102	Eggs	0.0173328225141566	0.0657868910591702	0.132547859474869
Zotu240	Eggs	0.682743840154901	0.0113116366129016	0.868981831640279
Zotu241	Eggs	0.289272829498884	-0.0293230091340726	0.601478297010771
Zotu138	Eggs	0.922589374246096	-0.00268939329814166	0.97245907015129
Zotu162	Eggs	0.926792168374283	0.00254295719537262	0.974909067667803
Zotu46	Eggs	0.0801246806195802	-0.048404505249234	0.320600079941473
Zotu349	Eggs	0.72613779712558	0.00969396490049737	0.890882198748597
Zotu301	Eggs	0.87772262427065	0.00425820292733105	0.955400295047042
Zotu179	Eggs	0.507171439321366	-0.0183548656733232	0.777641446220144
Zotu140	Eggs	0.275769067427226	-0.0301570374910367	0.58894565983142
Zotu92	Eggs	0.148502635405944	-0.0399721870072686	0.436198206827995
Zotu99	Eggs	0.605341594408327	0.0143006801755348	0.831990168562433
Zotu97	Eggs	0.528986283963895	-0.017422550099146	0.793557912686302
Zotu214	Eggs	0.0996630732449869	0.0455454513441087	0.358019856844947
Zotu87	Eggs	0.095805671828989	0.0460717965787394	0.350915262620811
Zotu186	Eggs	0.0295051028379557	0.0601880749415445	0.184531793012502
Zotu59	Eggs	0.762408425340711	0.00836700971348936	0.908944034661812
Zotu321	Eggs	0.625577121484097	-0.0135044620192673	0.84110868956132
Zotu10	Eggs	0.504089249984172	0.018488260447473	0.77561919490153
Zotu227	Eggs	0.811599722150049	-0.00659698182150864	0.929372594254308
Zotu152	Eggs	0.221792540313544	0.0338048343829824	0.531577576676198
Zotu289	Eggs	0.183773511832771	0.0367759032196568	0.484343704818635
Zotu358	Eggs	0.234945368406133	0.0328629683950426	0.549690351547662
Zotu2	Eggs	0.115618280662874	0.043526555005903	0.385603825819284
Zotu14	Eggs	0.236751664120274	-0.0327365661753827	0.549804872819876
Zotu4	Eggs	0.252289551169132	0.0316762986512944	0.564951079236022
Zotu51	Eggs	0.0573490832528517	0.0525667589606998	0.268260097391995
Zotu44	Eggs	0.172822273922452	-0.0377149700408454	0.468474038631894
Zotu13	Eggs	0.774792921039669	-0.00791844056039383	0.914533659847024
Zotu172	Eggs	0.671286665637007	0.0117450355691781	0.863357059293345
Zotu27	Eggs	0.849931537604513	0.00523652243169922	0.94610905680285
Zotu106	Eggs	0.44106452436192	0.0213194835567373	0.729195831717773
Zotu173	Eggs	0.22361459322329	0.0336720241091696	0.534047387477364
Zotu75	Eggs	0.963172117041132	0.00127791614497554	0.987268185176546
Zotu337	Eggs	0.0939262966662436	-0.0463343981016888	0.347363188532647
Zotu294	Eggs	0.133163835486051	-0.0415450452397094	0.413256731313971
Zotu190	Eggs	0.395256897163669	-0.0235251840576815	0.694840616248899
Zotu84	Eggs	0.397916360274038	-0.0233931030686927	0.69709324696541
Zotu276	Eggs	0.44747896963069	-0.021021447371158	0.735120673995195
Zotu56	Eggs	0.873502137543168	-0.00440640325588781	0.953464408098425
Zotu271	Eggs	0.0463614013162627	0.0550921972331288	0.238052035525742
Zotu226	Eggs	0.382534078669324	-0.0241646274263206	0.685513261296661
Zotu279	Eggs	0.540667609048464	-0.0169313874948898	0.799799245395744
Zotu141	Eggs	0.231163087991122	0.0331298920030525	0.544763309352462
Zotu283	Eggs	0.233611367082779	-0.0329567619307659	0.548616739891232
Zotu22	Eggs	0.799363297581068	-0.00703448836730915	0.92503166353777
Zotu9	Eggs	0.352201257087709	-0.025743979511129	0.664246659140664
Zotu133	Eggs	0.210101992561641	-0.0346761420641904	0.516414624340033
Zotu136	Eggs	0.31756139739197	-0.0276568882423612	0.628693294660687
Zotu112	Eggs	0.0541624137404244	-0.0532543083157876	0.2599102457373
Zotu165	Eggs	0.746730494772675	-0.00893805045553838	0.899676901469864
Zotu139	Eggs	0.998435839981694	-5,43E+09	0.999150938459309
Zotu246	Eggs	0.305377393681396	-0.0283618975341202	0.617065371419101
Zotu377	Eggs	0.918226651836525	-0.00284148135829749	0.970604436862207
Zotu259	Eggs	0.664008356160851	-0.0120218527838091	0.858085496842992
Zotu287	Eggs	0.417381473932755	0.0224420727589559	0.711231555888461
Zotu254	Eggs	0.401200803512473	-0.0232307138603964	0.699096544756884
Zotu161	Eggs	0.173630791046853	-0.0376441489770812	0.469768021228062
Zotu263	Eggs	0.686660059695655	0.0111641333948385	0.872572665713532
Zotu379	Eggs	0.836177372610004	0.00572305729475537	0.939706890351133
Zotu89	Eggs	0.742368605949377	0.00909759223558761	0.897144276078655
Zotu188	Eggs	0.391570736224883	0.0237091461545613	0.69124221802964
Zotu243	Eggs	0.742510979537779	0.00909237999405064	0.897144276078655
Zotu39	Eggs	0.0213198864715369	0.0636542370131814	0.151513803127307
Zotu115	Eggs	0.458446212342894	-0.020517431121877	0.742115305824738
Zotu98	Eggs	0.815651012588376	-0.00645249762812176	0.931043026037665
Zotu125	Eggs	0.320978382499327	-0.0274623676026971	0.632380519649262
Zotu35	Eggs	0.461775968976434	0.0203657506032405	0.743580540020048
Zotu183	Eggs	0.402338064494134	0.0231746715390972	0.700300887966799
Zotu176	Eggs	0.176374880684936	-0.0374056031285504	0.472694469955572
Zotu144	Eggs	0.826846289834252	0.00605413115534423	0.936469800449073
Zotu147	Eggs	0.940732987694545	-0.00205770930553547	0.979343537721817
Zotu208	Eggs	0.925456367818715	-0.00258949200201645	0.973981330345883
Zotu105	Eggs	0.937680177961943	0.00216391140804539	0.97842996608556
Zotu63	Eggs	0.635144421464135	-0.0131319047219192	0.846409929616855
Zotu175	Eggs	0.825441304044727	-0.00610405499146477	0.935896981930616
Zotu257	Eggs	0.871098684040567	-0.00449085551099655	0.952870107201963
Zotu164	Eggs	0.585393151675947	0.0150973487724289	0.824332765267765
Zotu426	Eggs	0.0533664835155149	-0.053431283220566	0.257427195817515
Zotu255	Eggs	0.174518572010152	0.0375666678269088	0.470802401180526
Zotu264	Eggs	0.37959759619067	-0.0243140503794354	0.683567084564962
Zotu262	Eggs	0.94470486219544	-0.00191957954241742	0.979849916254056
Zotu196	Eggs	0.640258958022337	-0.012933716208581	0.847979527917117
Zotu296	Eggs	0.0171246685521838	-0.0659096361299328	0.131295612183618
Zotu90	Eggs	0.714309265932178	-0.0101314178224138	0.884310714263157
Zotu129	Eggs	0.775839042528072	0.0078806464468624	0.914559861465032
Zotu145	Eggs	0.379262101486934	-0.0243311671232481	0.683461912054579
Zotu82	Eggs	0.393600128444156	-0.0236077380272922	0.693192395357014
Zotu211	Eggs	0.589417824055045	0.0149356298626842	0.825632607814633
Zotu126	Eggs	0.239106383580616	0.0325728041956528	0.552165110427645
Zotu37	Eggs	0.0148468740137235	0.0673460269396634	0.119536824547246
Zotu32	Eggs	0.999614602365192	1,34E+08	0.999828866748884
Zotu11	Eggs	0.434229932239958	-0.0216397843790054	0.723598345139668
Zotu100	Eggs	0.353161904326086	0.0256926829035748	0.664665954727386
Zotu168	Eggs	0.660218008991782	-0.0121664871240716	0.856655311323587
Zotu198	Eggs	0.580174436896563	-0.0153078171552318	0.823052339306373
Zotu40	Eggs	0.523821111060555	0.0176414803308639	0.78944083464448
Zotu182	Eggs	0.0516592750340922	-0.0538184369391729	0.25360273516014
Zotu130	Eggs	0.914035910720388	0.00298765470403431	0.968727608382319
Zotu194	Eggs	0.920494162941508	-0.00276242366593174	0.971242396109176
Zotu156	Eggs	0.979469055947513	0.000712243153727444	0.992230636149474
Zotu60	Eggs	0.029226045596505	-0.0602916548361207	0.184287971625812
Zotu153	Eggs	0.824055880020487	0.00615330316664533	0.935410269739498
Zotu187	Eggs	0.115882419847163	-0.0434950348868142	0.385912481100103
Zotu237	Eggs	0.827601981910317	0.00602728703895116	0.936825849326594
Zotu80	Eggs	0.289404133908565	0.0293150299001147	0.601478297010771
Zotu57	Eggs	0.22847441041137	0.0333215276777506	0.539935848352194
Zotu88	Eggs	0.539217236894096	-0.0169920790069427	0.7992308210291
Zotu184	Eggs	0.642002914158204	0.012866289536682	0.848999149710977
Zotu238	Eggs	0.037135826777203	0.0576373261958085	0.212425182269093
Zotu242	Eggs	0.945445300767629	0.00189383471564892	0.980316496738773
Zotu155	Eggs	0.0648902479147461	-0.0510579115587392	0.287163068309699
Zotu247	Eggs	0.826274570105753	-0.00607444388265084	0.936324239923331
Zotu19	Eggs	0.292196193261635	-0.0291459323439144	0.604182566943381
Zotu104	Eggs	0.0809428550636799	-0.0482740544263227	0.322490668436875
Zotu146	Eggs	0.812388418204033	0.00656884000711975	0.92948696924243
Zotu342	Eggs	0.178553410303207	-0.0372181822911445	0.47588413176832
Zotu236	Eggs	0.437926644761333	-0.0214661824165386	0.726728473465163
Zotu127	Eggs	0.425640571079898	-0.0220464786409876	0.717895215868203
Zotu185	Eggs	0.635861731631013	-0.0131040685636698	0.846686225244611
Bacteroides_clarus	Eggs	0.000501154257137737	-0.0960951693529936	0.00994496403796562
Bacteroides_caccae	Eggs	0.154642729456762	-0.039377337260668	0.444259545397116
Bacteroides_salyersiae	Eggs	0.105860057104556	-0.0447328725407946	0.36901944845564
Bacteroides_finegoldii	Eggs	0.715429086359968	-0.0100898968489356	0.88438989477294
Bacteroides_ovatus	Eggs	0.375229720455032	-0.0245376298019069	0.682977277956224
Bacteroides_eggerthii	Eggs	0.00425100652021929	-0.0790009743835113	0.0515221753122257
Bacteroides_uniformis	Eggs	0.357321466000256	-0.0254715809045499	0.668615721000963
Bacteroides_intestinalis	Eggs	0.0423600395544255	-0.0561380828314947	0.226468452356346
Bacteroides_plebeius	Eggs	0.0302948468191263	-0.0598994336604639	0.186893796007103
Bacteroides_coprocola	Eggs	0.867918446593293	-0.00460266667178596	0.95160380383901
Odoribacter_splanchnicus	Eggs	0.966869182334514	0.00114955129115669	0.988315618450547
Alistipes_putredinis	Eggs	0.795483891619527	0.00717355654839939	0.923090334984291
Alistipes_shahii	Eggs	0.12109976552867	-0.0428836904334567	0.393763912299728
Alistipes_finegoldii	Eggs	0.682509054280751	-0.0113204899161707	0.868846903628722
Alistipes_obesi	Eggs	0.737345802755792	-0.00928168302978935	0.895405351186704
Alistipes_inops	Eggs	0.43158973443445	0.0217642936755557	0.721290644968228
Barnesiella_intestinihominis	Eggs	0.0244379142747524	-0.0622166503908347	0.165523488195472
Parabacteroides_distasonis	Eggs	0.919111399943161	0.00281063153776027	0.971068683904871
Prevotella_9_copri	Eggs	0.0445291257547137	0.0555612721595138	0.232553291397096
Bacteroides_coprophilus	Eggs	0.505715969035777	-0.0184178040261209	0.776705131592166
Bacteroides_vulgatus	Eggs	0.485855941770295	-0.0192863929764037	0.762874107313051
Bacteroides_massiliensis	Eggs	0.480683408908799	0.0195157316040303	0.759111024467122
Parabacteroides_merdae	Eggs	0.469941324735145	0.0199963517526674	0.750105066947722
Parabacteroides_johnsonii	Eggs	0.00963378626394582	-0.0715544776273031	0.088194241414983
Roseburia_inulinivorans	Eggs	0.307496600840078	0.0282379566507416	0.619291004817731
Roseburia_hominis	Eggs	0.881983128465248	-0.0041087209879437	0.956496433491956
Roseburia_intestinalis	Eggs	0.171138684327507	0.0378632400804515	0.466032055353325
Lachnospiraceae_UCG.001_bacterium	Eggs	0.0388225994692844	-0.0571347095299032	0.216839725561765
Fusicatenibacter_saccharivorans	Eggs	0.604666791338456	0.0143274331313248	0.831690020872472
Coprococcus_3_comes	Eggs	0.852886266765178	-0.00513221861468733	0.946612345876679
Dorea_formicigenerans	Eggs	0.167762508783552	0.0381638931115761	0.460493753768359
Butyrivibrio_crossotus	Eggs	0.202461401023832	-0.0352647017291831	0.506491313573524
Coprococcus_1_catus	Eggs	0.551625622900236	-0.0164754343329503	0.804867075958238
Coprococcus_2_eutactus	Eggs	0.636363540303775	0.0130846030937324	0.847187215159741
Lachnospira_pectinoschiza	Eggs	0.685378494867945	0.0112123680786091	0.871184759772801
Anaerostipes_hadrus	Eggs	0.0139616659780827	-0.0679571032736003	0.114737345132916
Intestinibacter_bartlettii	Eggs	0.14873178033479	-0.0399496542511592	0.436301444312534
Akkermansia_muciniphila	Eggs	0.494596276142467	-0.0189018400161768	0.768827229589134
Bilophila_wadsworthia	Eggs	0.408061728784676	-0.0228940470286933	0.70403686269728
Desulfovibrio_piger	Eggs	0.377541256243815	-0.0244191102932134	0.683280808979887
Sutterella_wadsworthensis	Eggs	0.381017472790164	-0.0242417117597505	0.684796187777101
Parasutterella_excrementihominis	Eggs	0.286062786829376	0.0295188435588977	0.598589487394384
Bifidobacterium_bifidum	Eggs	0.969549069503137	0.00105651921458791	0.988711225553803
Senegalimassilia_anaerobia	Eggs	0.186483966971362	0.0365499160847881	0.486945553822787
Slackia_isoflavoniconvertens	Eggs	0.581377556525994	0.0152592178290492	0.82322529366751
Collinsella_aerofaciens	Eggs	0.389205897319942	0.0238277192871389	0.690407629186474
Dialister_succinatiphilus	Eggs	0.611562563251184	-0.0140546698823337	0.834336474074828
Dialister_invisus	Eggs	0.732675422369286	0.00945322583510579	0.893593831295295
Mitsuokella_jalaludinii	Eggs	1,36E+09	0.119974426555165	0.000412610879442514
Megamonas_funiformis	Eggs	0.00532456412145445	-0.0770119626359286	0.0602863050634374
Mitsuokella_multacida	Eggs	0.000679219047143168	0.0938326597092072	0.0126944346567173
Phascolarctobacterium_succinatutens	Eggs	0.00313359464599429	0.0816288128250656	0.0417833262381887
Acidaminococcus_intestini	Eggs	0.150524707667824	0.0397742558885741	0.437943166293578
Phascolarctobacterium_faecium	Eggs	0.00289806082534793	-0.0822905047432283	0.0395014472497424
Catenibacterium_mitsuokai	Eggs	0.0423439519538743	0.0561424531780509	0.226468452356346
Holdemanella_biformis	Eggs	0.00664478304260145	0.0750121456756946	0.0692926602603276
Lactobacillus_ruminis	Eggs	0.0428691396848079	0.0560005000319947	0.227388431960219
Turicibacter_sanguinis	Eggs	0.361261153470893	-0.0252636542938545	0.6711715916559
Faecalibacterium_CM04.06	Eggs	0.236751664120274	-0.0327365661753827	0.549804872819876
Faecalibacterium_prausnitzii	Eggs	0.406201600595555	0.0229849877737812	0.703287761755385
Ruminococcus_1_bicirculans	Eggs	0.849931537604513	0.00523652243169922	0.94610905680285
Ruminococcus_1_callidus	Eggs	0.44106452436192	0.0213194835567373	0.729195831717773
Ruminococcus_2_bromii	Eggs	0.352201257087709	-0.025743979511129	0.664246659140664
Butyricicoccus_faecihominis	Eggs	0.746730494772675	-0.00893805045553838	0.899676901469864
Flavonifractor_plautii	Eggs	0.401200803512473	-0.0232307138603964	0.699096544756884
Ruminococcaceae_UCG.002_bacterium	Eggs	0.0213198864715369	0.0636542370131814	0.151513803127307
Blautia_obeum	Eggs	0.999614602365192	1,34E+08	0.999828866748884
Blautia_massiliensis	Eggs	0.434229932239958	-0.0216397843790054	0.723598345139668
Blautia_stercoris	Eggs	0.660218008991782	-0.0121664871240716	0.856655311323587
Blautia_faecis	Eggs	0.523821111060555	0.0176414803308639	0.78944083464448
Dorea_longicatena	Eggs	0.292196193261635	-0.0291459323439144	0.604182566943381
Rikenellaceae_RC9_gut_group	Eggs	0.0635819874414208	0.0513088927859987	0.284674431610326
Butyricimonas	Eggs	0.626187779408109	-0.0134806101156084	0.84110868956132
Odoribacter	Eggs	0.934669112470343	0.00226869247762598	0.977101410263
Alistipes	Eggs	0.709414507114486	-0.010313175977656	0.882835131058031
Barnesiella	Eggs	0.165276305330256	-0.0383882071812602	0.4580980859679
CAG.873	Eggs	0.0165646815467474	-0.0662464638332882	0.128609788717957
Prevotellaceae_NK3B31_group	Eggs	0.110705291612158	-0.0441234156481583	0.378000304912566
Prevotella_7	Eggs	0.357348197707051	0.025470165234009	0.668615721000963
Prevotella_9	Eggs	0.00364451012820174	0.0803365415663098	0.0469937442591662
Prevotella_2	Eggs	0.00260693946495648	0.0831797442512877	0.0365676103327679
Paraprevotella	Eggs	0.738697634266845	0.0092320970241388	0.8954866178894
Alloprevotella	Eggs	0.0469977285363163	0.0549329396596654	0.240222480632217
Bacteroides	Eggs	0.376026609836559	-0.0244967201407078	0.68303085522147
Parabacteroides	Eggs	0.834731885749844	-0.00577428955364857	0.93920517962178
Ruminococcaceae_UCG.014	Eggs	0.409404871885909	-0.0228285347294576	0.704868438667828
Roseburia	Eggs	0.779313381692434	0.00775523090667043	0.91475772203877
Agathobacter	Eggs	0.496936164279674	-0.0187995095581007	0.770535588663968
Fusicatenibacter	Eggs	0.690716678202684	0.0110116753298822	0.8745103073435
Coprococcus_3	Eggs	0.905870172983631	-0.00327271927204376	0.966111522201021
Blautia	Eggs	0.695170596338347	0.0108446691051627	0.876749139489709
Butyrivibrio	Eggs	0.202944021122892	-0.0352270524001388	0.506923418511896
Lachnospiraceae_UCG.010	Eggs	0.619211237610509	0.0137537111950695	0.838833876193056
Tyzzerella	Eggs	0.185253319811279	-0.0366522197309221	0.486443536085324
Coprococcus_1	Eggs	0.673823482704184	-0.0116488289586692	0.864641886231482
Coprococcus_2	Eggs	0.419033133682686	0.0223625968002939	0.712637182436612
Lachnospiraceae_UCG.008	Eggs	0.605735621930942	-0.0142850649004775	0.832132187666139
Lachnospira	Eggs	0.605106612704169	-0.0143099946442073	0.831836657684399
Anaerostipes	Eggs	0.00714334488745748	-0.0743491882338666	0.0721182615928092
Lachnospiraceae_ND3007_group	Eggs	0.857667458421553	0.0049635929486673	0.947386578011719
Tyzzerella_3	Eggs	0.179637722633115	-0.037125530944153	0.477275253312786
Peptococcus	Eggs	0.509720214048085	-0.018244877724594	0.779249815459571
Mogibacterium	Eggs	5,98E+08	0.124801820200543	0.000197857546985006
Family_XIII_AD3011_group	Eggs	0.885523615402523	0.00398459242097074	0.957932953843326
Romboutsia	Eggs	0.964615763894671	0.00122778853809532	0.988196562252861
Terrisporobacter	Eggs	0.30204841019332	-0.0285577480461106	0.614016457841015
Intestinibacter	Eggs	0.160027836369917	-0.0388702108261077	0.452138949743647
Akkermansia	Eggs	0.63514276365889	-0.0131319690705802	0.846409929616855
Methanobrevibacter	Eggs	0.427462619839599	-0.0219598117194645	0.718917189851117
Bilophila	Eggs	0.894375019754135	-0.00367460883400832	0.962109097302479
Desulfovibrio	Eggs	0.158369327155645	0.0390250015300235	0.448672040818139
Succinivibrio	Eggs	0.002812318706487	0.0825436094762991	0.0386450393333356
Haemophilus	Eggs	0.533105962900855	-0.017248712191589	0.795651232885854
Sutterella	Eggs	0.343885017202945	-0.0261918032922351	0.656906062023859
Parasutterella	Eggs	0.276893876323623	0.0300865220834121	0.589921925239122
Klebsiella	Eggs	0.677376235196573	-0.0115143295325064	0.866563795766264
Escherichia.Shigella	Eggs	0.314685716323971	-0.0278216583511126	0.624649758175296
Bifidobacterium	Eggs	0.015124461357881	-0.0671610084522663	0.121049514568948
Senegalimassilia	Eggs	0.375740386812051	0.0245114077225697	0.68303085522147
Enterorhabdus	Eggs	0.26135545094121	0.0310785746645047	0.573825326228553
Slackia	Eggs	0.944092158725843	0.00194088431158036	0.979816919692857
Libanicoccus	Eggs	0.0582399156090157	0.0523802443669356	0.270652185136016
Collinsella	Eggs	0.311280644426399	0.0280180451019443	0.622284594946641
Olsenella	Eggs	0.14162526313217	-0.0406611788448393	0.426576703903583
Coriobacteriaceae_UCG.003	Eggs	0.00204631548527056	0.0851833845944598	0.0301451759369443
Dialister	Eggs	0.953793877632782	0.00160366515387076	0.983001313260176
Megasphaera	Eggs	0.707584871964202	0.0103812300489993	0.882325946085969
Veillonella	Eggs	0.565433742628429	0.0159071659457105	0.814818765808204
Mitsuokella	Eggs	5,68E+08	0.125096987508322	0.000191760405318182
Megamonas	Eggs	0.00696040176005805	-0.0745874874125305	0.0710772999256032
Phascolarctobacterium	Eggs	0.10554887421486	0.0447727633481953	0.368585931643546
Acidaminococcus	Eggs	0.676110938907791	0.0115621995738649	0.865275956801507
Erysipelatoclostridium	Eggs	0.847378472089589	0.00532670708002094	0.944081703959353
Erysipelotrichaceae_UCG.003	Eggs	0.874044369955352	0.00438735605224654	0.953464408098425
Catenibacterium	Eggs	0.0422714738140601	0.0561621599554669	0.226468452356346
Solobacterium	Eggs	0.555554382503745	0.0163130504870424	0.807133516226721
Holdemanella	Eggs	0.0395065561445071	0.0569361778237065	0.217948270079305
Anaeroplasma	Eggs	0.0383107781708256	-0.0572852264102541	0.216170327451944
Streptococcus	Eggs	0.811810703715784	0.00658945302817747	0.929397319267387
Lactobacillus	Eggs	0.250400434225738	0.031802722320508	0.563967294845598
Turicibacter	Eggs	0.361261153470893	-0.0252636542938545	0.6711715916559
Christensenellaceae_R.7_group	Eggs	0.234323421567907	-0.0329066504110509	0.549142106744935
Ruminococcaceae_UCG.013	Eggs	0.469845924456707	0.0200006470257859	0.750105066947722
Clostridium_sensu_stricto_1	Eggs	0.548275976976593	0.0166143309176113	0.804527624328202
Subdoligranulum	Eggs	0.618972252334314	0.013763090012403	0.838763965956942
Fournierella	Eggs	0.305023139797748	0.0283826714268303	0.616534189399462
Faecalibacterium	Eggs	0.61836315176524	0.0137870009023345	0.838763965956942
Negativibacillus	Eggs	0.422062634827225	0.0222172975238684	0.715212170362751
Ruminococcus_1	Eggs	0.405102980512805	0.0230388154286661	0.702449192886121
Ruminiclostridium_6	Eggs	0.738162769545607	-0.00925171264095179	0.8954866178894
Ruminococcus_2	Eggs	0.60037433544047	-0.0144979249085124	0.829929089348972
CAG.352	Eggs	0.234233654074422	-0.0329129619422125	0.549142106744935
Ruminiclostridium_5	Eggs	0.431110203933662	-0.021786955128987	0.721225029987706
Butyricicoccus	Eggs	0.488008822337107	-0.0191913285546266	0.763806430074456
Ruminococcaceae_UCG.008	Eggs	0.554044552485175	-0.0163753882523379	0.805663146326694
Ruminococcaceae_UCG.010	Eggs	0.37877683985613	-0.024355941357714	0.683461912054579
Flavonifractor	Eggs	0.813300434660597	-0.006536306396621	0.930372674237885
Ruminococcaceae_NK4A214_group	Eggs	0.787013406833129	0.0074778399164793	0.919573788152349
Ruminococcaceae_UCG.002	Eggs	0.621787416502301	0.0136527106093198	0.839375690104247
Ruminococcaceae_UCG.003	Eggs	0.613021224880161	-0.0139971475418326	0.835361224047727
Oscillibacter	Eggs	0.904666254723828	0.00331477648436314	0.96578848427558
Ruminococcaceae_UCG.005	Eggs	0.772334781446207	-0.00800730606116607	0.914101757308704
Ruminiclostridium_9	Eggs	0.462607027602649	0.0203279886640396	0.743935729985603
Ruminococcaceae_UCG.004	Eggs	0.277450502659181	0.0300516987330612	0.59059476466821
Intestinimonas	Eggs	0.98832223385247	-0.000405085545458422	0.995529864527079
Lachnospiraceae_UCG.003	Eggs	0.00855097242946946	-0.0726792493216056	0.0809164249391731
CAG.56	Eggs	0.714472652361261	-0.0101253583235076	0.884341769488429
Marvinbryantia	Eggs	0.594445376734178	0.0147343258016783	0.826768323531468
Lachnospiraceae_FCS020_group	Eggs	0.166558214092225	-0.0382722348070626	0.459243265418979
Lachnoclostridium	Eggs	0.0793037642999789	-0.0485364843528429	0.318808185268994
Lachnospiraceae_UCG.004	Eggs	0.345563703612169	-0.0261008571847588	0.658455014651978
Lachnospiraceae_NK4A136_group	Eggs	0.667754713785137	0.0118792186144246	0.86041518476481
Lachnospiraceae_AC2044_group	Eggs	0.0362841772014873	0.057898512048217	0.210136775603807
Dorea	Eggs	0.67993582306086	-0.011417597407933	0.868027814227365
Lachnospiraceae_UCG.001	Eggs	0.59825198704731	0.0145824254251169	0.828830832979097
Bacteroidales_Marinifilaceae	Eggs	0.325035117818818	-0.0272331737595577	0.636947993007135
Bacteroidales_Rikenellaceae	Eggs	0.414467025478525	-0.0225827657437351	0.70992866740381
Bacteroidales_Barnesiellaceae	Eggs	0.101349736862925	-0.0453203972648237	0.360494567023758
Bacteroidales_Muribaculaceae	Eggs	0.973198488741675	0.000929848875507418	0.989924650013581
Bacteroidales_Prevotellaceae	Eggs	0.00983492642352083	0.071358058702141	0.089389600214078
Bacteroidales_Bacteroidaceae	Eggs	0.376026609836559	-0.0244967201407078	0.68303085522147
Bacteroidales_Tannerellaceae	Eggs	0.836641365101416	-0.00570661621188259	0.939706890351133
Clostridiales_Lachnospiraceae	Eggs	0.987049166425055	0.000449250176423919	0.995096145693829
Clostridiales_Peptococcaceae	Eggs	0.922347502666096	-0.00269782297272614	0.972356031326273
Clostridiales_Family_XIII	Eggs	0.106867235181249	0.0446043950768191	0.370041065771759
Clostridiales_Peptostreptococcaceae	Eggs	0.244336257585595	-0.0322131059057179	0.557880450060917
Victivallales_vadinBE97	Eggs	0.535126828606156	0.0171636861609201	0.795965765565638
Verrucomicrobiales_Akkermansiaceae	Eggs	0.63514276365889	-0.0131319690705802	0.846409929616855
Methanobacteriales_Methanobacteriaceae	Eggs	0.432543356675817	-0.0217192710624442	0.722547667118529
Desulfovibrionales_Desulfovibrionaceae	Eggs	0.154100891504777	0.039429100396014	0.444259545397116
Aeromonadales_Succinivibrionaceae	Eggs	0.00594482793684138	0.0760226395105379	0.0648484559712199
Pasteurellales_Pasteurellaceae	Eggs	0.550238483241689	-0.0165329030495672	0.804649179626941
Betaproteobacteriales_Burkholderiaceae	Eggs	0.454380080739211	-0.0207034952750146	0.739490137002212
Enterobacteriales_Enterobacteriaceae	Eggs	0.784217877886914	-0.00757845977265178	0.917993105323993
Bifidobacteriales_Bifidobacteriaceae	Eggs	0.0151785006308735	-0.0671253378445463	0.121338085019554
Coriobacteriales_Eggerthellaceae	Eggs	0.696235728219336	0.0108047890225389	0.876749139489709
Coriobacteriales_Coriobacteriaceae	Eggs	0.249532845124432	0.0318610061201636	0.563547785402712
Coriobacteriales_Atopobiaceae	Eggs	0.788605332377012	0.00742058569539885	0.920539823105138
Selenomonadales_Veillonellaceae	Eggs	0.296646372708084	-0.028878638731104	0.609091015417359
Selenomonadales_Acidaminococcaceae	Eggs	0.213154871227875	0.0344453073301967	0.519567257598668
Erysipelotrichales_Erysipelotrichaceae	Eggs	0.109438000067725	0.04428075348657	0.375382911264332
Anaeroplasmatales_Anaeroplasmataceae	Eggs	0.0383107781708256	-0.0572852264102541	0.216170327451944
Lactobacillales_Streptococcaceae	Eggs	0.680834732488581	0.0113836588516702	0.868080462427058
Lactobacillales_Lactobacillaceae	Eggs	0.244257706063898	0.0322184682941305	0.557880450060917
Clostridiales_Christensenellaceae	Eggs	0.167050195988673	-0.0382279039420564	0.459417722994569
Clostridiales_Clostridiales_vadinBB60_group	Eggs	0.673537956368931	-0.0116596502584856	0.864482578219547
Clostridiales_Clostridiaceae_1	Eggs	0.656479344890079	0.0123094752110914	0.855851665744181
Clostridiales_Ruminococcaceae	Eggs	0.713296851317157	-0.010168975990855	0.884032932115365
Bacteroidetes	Eggs	0.0707739335484715	0.0499781571151599	0.2981693295182
Lentisphaerae	Eggs	0.496222403824365	0.018830697209108	0.770400533479469
Verrucomicrobia	Eggs	0.576186234573061	-0.0154692572207791	0.819159333270713
Euryarchaeota	Eggs	0.458258854355693	-0.020525984131395	0.741990038478008
Proteobacteria	Eggs	0.0338668985949454	0.0586693929192353	0.201676932762662
Cyanobacteria	Eggs	0.340845065307085	0.0263572222499845	0.653338241146828
Actinobacteria	Eggs	0.116864417550117	-0.0433783439525694	0.38700747643953
Tenericutes	Eggs	0.130499196200307	-0.0418323566484637	0.409530571186279
Firmicutes	Eggs	0.303223360193021	-0.0284884606254324	0.615292634954079
Zotu55	Fats_and_salad_dressings	0.0357354757509449	-0.0580695668761879	0.208264736008513
Zotu244	Fats_and_salad_dressings	0.00968989090685338	-0.0714993254624804	0.0884677861279293
Zotu78	Fats_and_salad_dressings	0.144443835659331	-0.0403757764463599	0.429243237336132
Zotu65	Fats_and_salad_dressings	0.269318881536386	-0.0305652439465512	0.582588808504648
Zotu315	Fats_and_salad_dressings	0.358231759470164	-0.0254234105694402	0.669897361736474
Zotu85	Fats_and_salad_dressings	0.657716722320801	-0.012262114596632	0.856186518521791
Zotu278	Fats_and_salad_dressings	0.294644890819444	0.0289985202864543	0.607198863273912
Zotu77	Fats_and_salad_dressings	0.514893692539787	-0.0180225048395153	0.782230904553705
Zotu94	Fats_and_salad_dressings	0.902640366907017	-0.00338556537379679	0.964397122694742
Zotu96	Fats_and_salad_dressings	0.741510596233993	0.00912901046929655	0.89696297322177
Zotu216	Fats_and_salad_dressings	0.285927691285832	-0.0295271177242182	0.598589487394384
Zotu170	Fats_and_salad_dressings	0.105454061697598	-0.0447849359698917	0.368461188127236
Zotu250	Fats_and_salad_dressings	0.00240119769529478	-0.083864660673665	0.0342513337212556
Zotu26	Fats_and_salad_dressings	0.651987511316198	-0.0124817044021246	0.854032254267957
Zotu41	Fats_and_salad_dressings	0.18163632618121	-0.0369558381628389	0.480399957955556
Zotu121	Fats_and_salad_dressings	0.211678822121161	-0.0345566144264754	0.518327430580848
Zotu122	Fats_and_salad_dressings	0.710162356156891	0.0102853773561255	0.882835131058031
Zotu137	Fats_and_salad_dressings	0.0582461794601297	-0.0523789413065514	0.270652185136016
Zotu117	Fats_and_salad_dressings	0.637176879416888	-0.0130530668874784	0.847430499659171
Zotu206	Fats_and_salad_dressings	0.91647098964103	-0.00290270910919162	0.969369360195749
Zotu207	Fats_and_salad_dressings	0.873779657883283	0.00439665443375385	0.953464408098425
Zotu61	Fats_and_salad_dressings	0.595628759803413	-0.0146870563478219	0.826768323531468
Zotu113	Fats_and_salad_dressings	0.934460344443092	0.00227595851392495	0.977034548885409
Zotu178	Fats_and_salad_dressings	0.46936825025305	-0.0200221609280969	0.750105066947722
Zotu217	Fats_and_salad_dressings	0.237203227332558	-0.032705072868236	0.549804872819876
Zotu205	Fats_and_salad_dressings	0.987279324036533	-0.00044126558007768	0.995096145693829
Zotu218	Fats_and_salad_dressings	0.0196769505699278	-0.0644869515849845	0.144495463186451
Zotu329	Fats_and_salad_dressings	0.564455002295208	-0.015947222987152	0.81371030052372
Zotu272	Fats_and_salad_dressings	0.430642998665713	-0.0218090481692465	0.720800871247225
Zotu268	Fats_and_salad_dressings	0.0713533376500892	-0.0498758588314143	0.29846309307201
Zotu197	Fats_and_salad_dressings	0.388964364158295	0.0238398543721164	0.690407629186474
Zotu298	Fats_and_salad_dressings	0.738742821357624	0.00923044004611933	0.8954866178894
Zotu239	Fats_and_salad_dressings	0.11356584071387	-0.0437734232812501	0.381018760465679
Zotu313	Fats_and_salad_dressings	0.800203588083044	0.00700438928114969	0.925226133181318
Zotu154	Fats_and_salad_dressings	0.310926415216142	0.0280385562376222	0.622063768480712
Zotu210	Fats_and_salad_dressings	0.540280669842059	-0.0169475711831188	0.799789469501346
Zotu233	Fats_and_salad_dressings	0.639149456458087	0.0129766528526	0.847630173042785
Zotu285	Fats_and_salad_dressings	0.548546141364479	-0.0166031128010523	0.804576742552772
Zotu166	Fats_and_salad_dressings	0.187558369352381	0.0364610076849085	0.488216172075816
Zotu91	Fats_and_salad_dressings	0.484755261352289	0.0193350834631894	0.76203256019196
Zotu48	Fats_and_salad_dressings	0.914405709765481	-0.0029747527975138	0.968727608382319
Zotu95	Fats_and_salad_dressings	0.457869005432975	0.0205437872609245	0.741990038478008
Zotu1	Fats_and_salad_dressings	0.104776601235985	-0.0448721659421982	0.367426054334299
Zotu193	Fats_and_salad_dressings	0.246071953676621	0.0320949242274945	0.559236685954499
Zotu86	Fats_and_salad_dressings	0.665502717076566	-0.0119649203060334	0.859053059585704
Zotu123	Fats_and_salad_dressings	0.716400005667438	0.0100539152226876	0.884779578663409
Zotu5	Fats_and_salad_dressings	0.951335423416172	0.00168909336367058	0.982347735198793
Zotu20	Fats_and_salad_dressings	0.170888752874065	-0.0378853438454879	0.466032055353325
Zotu108	Fats_and_salad_dressings	0.0188956896714729	0.0649044081605106	0.141184073326055
Zotu261	Fats_and_salad_dressings	0.532963236185349	0.0172547234289994	0.795651232885854
Zotu134	Fats_and_salad_dressings	0.373883162306956	0.0246068796858661	0.682241482473792
Zotu219	Fats_and_salad_dressings	0.0258158129999032	0.0616315280168144	0.172284164500838
Zotu124	Fats_and_salad_dressings	0.637711091183295	0.0130323627058176	0.847540008336875
Zotu286	Fats_and_salad_dressings	0.949572304997431	-0.00175036937606042	0.982031290625811
Zotu177	Fats_and_salad_dressings	0.917346156448788	0.00287218639434757	0.969963096310919
Zotu297	Fats_and_salad_dressings	0.35610458434591	-0.0255360957995409	0.667399341828293
Zotu169	Fats_and_salad_dressings	0.517679308771889	0.0179032506836093	0.784366111898481
Zotu213	Fats_and_salad_dressings	0.874012157986987	-0.00438848751620158	0.953464408098425
Zotu260	Fats_and_salad_dressings	0.263554906589069	0.0309357313619721	0.576893951277193
Zotu300	Fats_and_salad_dressings	0.301201885917936	-0.0286077791299993	0.613404504765564
Zotu116	Fats_and_salad_dressings	0.937497546610433	0.00217026583831422	0.97842996608556
Zotu93	Fats_and_salad_dressings	0.928368517756608	0.00248805170041685	0.9754126194974
Zotu66	Fats_and_salad_dressings	0.154538268653473	0.0393873059407268	0.444259545397116
Zotu160	Fats_and_salad_dressings	0.727369139578425	-0.00964856692019699	0.89195921205664
Zotu221	Fats_and_salad_dressings	0.281962998952508	-0.0297711278465414	0.594710185621982
Zotu17	Fats_and_salad_dressings	0.891889886248936	-0.00376159213644778	0.961274930115267
Zotu7	Fats_and_salad_dressings	0.409258743777135	-0.0228356559812694	0.704868438667828
Zotu70	Fats_and_salad_dressings	0.125983417834261	-0.042329825421493	0.403421983923948
Zotu73	Fats_and_salad_dressings	0.266579883114459	-0.0307406101348058	0.579824136483963
Zotu345	Fats_and_salad_dressings	0.0687578331917695	-0.0503395499198331	0.29473259246815
Zotu200	Fats_and_salad_dressings	0.747604819862949	0.00890610670776501	0.899893659815467
Zotu148	Fats_and_salad_dressings	0.0261586407800589	0.0614901486463184	0.173040711517521
Zotu290	Fats_and_salad_dressings	0.944029702758707	-0.00194305607888743	0.979816919692857
Zotu307	Fats_and_salad_dressings	0.658160232066083	-0.0122451479996948	0.856268238671396
Zotu249	Fats_and_salad_dressings	0.666868465223335	0.0119129319503741	0.859805376430698
Zotu305	Fats_and_salad_dressings	0.778977757436256	-0.0077673391797059	0.914559861465032
Zotu199	Fats_and_salad_dressings	0.791692687659684	-0.00730963787914385	0.921910694449411
Zotu215	Fats_and_salad_dressings	0.243829519344897	0.0322477201229207	0.557880450060917
Zotu224	Fats_and_salad_dressings	0.60433837126256	0.0143404583727788	0.831690020872472
Zotu42	Fats_and_salad_dressings	0.429642331936219	-0.0218564141460943	0.72019796610526
Zotu131	Fats_and_salad_dressings	0.697293001704725	-0.0107652253208313	0.876749139489709
Zotu28	Fats_and_salad_dressings	0.819953524743615	-0.00629924592968042	0.933236577504246
Zotu16	Fats_and_salad_dressings	0.57851564309392	-0.0153749006342724	0.821217135273444
Zotu3	Fats_and_salad_dressings	0.754428307033935	0.008657211449598	0.903365838831708
Zotu119	Fats_and_salad_dressings	0.266406742308984	-0.0307517370907618	0.579824136483963
Zotu365	Fats_and_salad_dressings	0.137819537425241	-0.0410535394425948	0.420846684433532
Zotu220	Fats_and_salad_dressings	0.313841175744329	-0.0278702362277416	0.62389110570035
Zotu132	Fats_and_salad_dressings	0.691608213220947	0.0109782140261881	0.875310563609403
Zotu12	Fats_and_salad_dressings	0.166315986523769	0.0382940972646205	0.459059636930731
Zotu282	Fats_and_salad_dressings	0.3740923425492	-0.0245961120099338	0.682241482473792
Zotu38	Fats_and_salad_dressings	0.748431007955138	0.00887593254816777	0.90006736174324
Zotu6	Fats_and_salad_dressings	0.208567776829244	0.0347930635811369	0.514518022035433
Zotu72	Fats_and_salad_dressings	0.141757126642001	0.0406477299747007	0.426576703903583
Zotu308	Fats_and_salad_dressings	0.316387323047815	0.0277240414324512	0.627016159559299
Zotu64	Fats_and_salad_dressings	0.0570658417804675	0.0526265656786647	0.267191696386408
Zotu371	Fats_and_salad_dressings	0.803754117517157	0.00687730067577301	0.925572457908902
Zotu202	Fats_and_salad_dressings	0.0676498452383283	-0.0505418781970258	0.291992395835645
Zotu68	Fats_and_salad_dressings	0.469613006909758	-0.0200111358575207	0.750105066947722
Zotu74	Fats_and_salad_dressings	0.00325335154732084	0.0813095737557032	0.0428718025190893
Zotu62	Fats_and_salad_dressings	0.617107257149992	-0.0138363348757296	0.838380289834824
Zotu49	Fats_and_salad_dressings	0.95115149361099	-0.0016954853306583	0.982347735198793
Zotu304	Fats_and_salad_dressings	0.483468768990332	0.0193920695648492	0.761251758314532
Zotu180	Fats_and_salad_dressings	0.72566107065234	-0.00971154817210202	0.890512048688857
Zotu101	Fats_and_salad_dressings	0.44969561176236	-0.0209190203900905	0.736451457779756
Zotu54	Fats_and_salad_dressings	0.776323352784222	0.00786315433586077	0.914559861465032
Zotu71	Fats_and_salad_dressings	0.0277017788521998	-0.0608729162904839	0.179521109771734
Zotu280	Fats_and_salad_dressings	0.128991516334233	-0.0419969390736207	0.408210957179676
Zotu79	Fats_and_salad_dressings	0.0591157336529982	-0.0521991672350217	0.273548676109162
Zotu18	Fats_and_salad_dressings	0.369626423505111	-0.0248268126842171	0.678873162481089
Zotu81	Fats_and_salad_dressings	0.134767699487622	-0.0413742478063823	0.416335928774261
Zotu67	Fats_and_salad_dressings	0.367296724750035	0.0249478471530761	0.677490655704929
Zotu36	Fats_and_salad_dressings	0.386451149872673	0.023966396013875	0.689602197352797
Zotu174	Fats_and_salad_dressings	0.706849081284246	-0.010408615766622	0.882325946085969
Zotu30	Fats_and_salad_dressings	0.680215432000316	0.0114070388651487	0.868080462427058
Zotu76	Fats_and_salad_dressings	0.397570782381275	0.0234102358996707	0.696910903800068
Zotu157	Fats_and_salad_dressings	0.969004691054685	0.00107541627135363	0.988711225553803
Zotu230	Fats_and_salad_dressings	0.88412506957501	0.00403361537583798	0.957581150192305
Zotu324	Fats_and_salad_dressings	0.245741383405441	-0.0321173872725545	0.558819384508429
Zotu265	Fats_and_salad_dressings	0.262419902948758	0.0310093408677107	0.575787669982202
Zotu47	Fats_and_salad_dressings	0.383757535076084	0.0241025792299993	0.686629625788975
Zotu209	Fats_and_salad_dressings	0.314148091967927	0.0278525725203108	0.624307337982901
Zotu69	Fats_and_salad_dressings	0.824358894897148	-0.00614253012832458	0.935410269739498
Zotu29	Fats_and_salad_dressings	0.868524253743293	-0.00458136190262303	0.952060623883996
Zotu330	Fats_and_salad_dressings	0.0290303012171131	-0.0603648192636211	0.183614861633718
Zotu274	Fats_and_salad_dressings	0.271227511289088	-0.030443764399454	0.583585693375412
Zotu332	Fats_and_salad_dressings	0.589793742345769	-0.0149205508264682	0.825632607814633
Zotu275	Fats_and_salad_dressings	0.765542951561547	0.00825327345525985	0.910634396013004
Zotu103	Fats_and_salad_dressings	0.06811653829653	0.0504563266522925	0.292914138869782
Zotu159	Fats_and_salad_dressings	0.540542460490016	-0.0169366211859805	0.799789469501346
Zotu341	Fats_and_salad_dressings	0.732165910622252	-0.00947196202021913	0.893593831295295
Zotu256	Fats_and_salad_dressings	0.129824926832162	0.0419057784706079	0.409121336448667
Zotu181	Fats_and_salad_dressings	0.33771293870786	0.0265286470827559	0.650270889686624
Zotu33	Fats_and_salad_dressings	0.113235883118408	0.0438134374235843	0.381018760465679
Zotu109	Fats_and_salad_dressings	0.393355225992186	-0.0236199589104843	0.692941960775269
Zotu306	Fats_and_salad_dressings	0.197437944216459	-0.0356605210674647	0.501926831058195
Zotu281	Fats_and_salad_dressings	0.866948218848131	-0.00463679291164322	0.95156981170788
Zotu323	Fats_and_salad_dressings	0.789675909115698	0.00738209983376221	0.920992801867522
Zotu318	Fats_and_salad_dressings	0.120298156064649	-0.042976261344622	0.39267133960725
Zotu120	Fats_and_salad_dressings	0.177890911944511	-0.0372749967963751	0.475150428697393
Zotu118	Fats_and_salad_dressings	0.911996357931047	-0.00305882432304525	0.968673276456446
Zotu295	Fats_and_salad_dressings	0.723129619062438	0.00980498242780173	0.888256499727751
Zotu135	Fats_and_salad_dressings	0.760848668765139	0.0084236579846792	0.907724595259501
Zotu114	Fats_and_salad_dressings	0.56454393311865	-0.0159435819254199	0.81371030052372
Zotu53	Fats_and_salad_dressings	0.986460870577686	0.000469659426721962	0.994865694138662
Zotu319	Fats_and_salad_dressings	0.193489057708909	0.0359768698094728	0.497891179390545
Zotu222	Fats_and_salad_dressings	0.220871795151435	0.0338722449677162	0.530824289964832
Zotu8	Fats_and_salad_dressings	0.186910590631352	0.0365145672203728	0.487470334360159
Zotu21	Fats_and_salad_dressings	0.932459791366062	0.0023455944898499	0.976778488388049
Zotu23	Fats_and_salad_dressings	0.0596576260946243	-0.0520882408683204	0.27430493234565
Zotu151	Fats_and_salad_dressings	0.612641555924433	-0.014012113967892	0.835210489092122
Zotu110	Fats_and_salad_dressings	0.490618485150327	0.0190763964837811	0.765598661119539
Zotu189	Fats_and_salad_dressings	0.433572965260446	-0.0216707253601456	0.723551025627561
Zotu149	Fats_and_salad_dressings	0.095937417937465	0.0460535430085831	0.351024814980519
Zotu232	Fats_and_salad_dressings	0.22393696947871	-0.0336486065589721	0.534047387477364
Zotu158	Fats_and_salad_dressings	0.119658818661912	0.0430504392635324	0.39267133960725
Zotu366	Fats_and_salad_dressings	0.021346264391667	0.0636413297442725	0.151513803127307
Zotu387	Fats_and_salad_dressings	0.320354905317234	0.0274977593662197	0.632380519649262
Zotu15	Fats_and_salad_dressings	0.202248162824057	0.0352813573075924	0.506491313573524
Zotu31	Fats_and_salad_dressings	0.952855257049707	0.00163627920019569	0.983001313260176
Zotu111	Fats_and_salad_dressings	0.838324380437817	0.00564699717751222	0.939719985847143
Zotu45	Fats_and_salad_dressings	0.327187180339023	0.0271123430614584	0.638753444950054
Zotu43	Fats_and_salad_dressings	0.610489436667366	0.0140970273884042	0.833800046395692
Zotu229	Fats_and_salad_dressings	0.975699430833473	-0.000843053256662404	0.991118639452271
Zotu143	Fats_and_salad_dressings	0.0133140919761447	0.0684261621128201	0.111451834445469
Zotu58	Fats_and_salad_dressings	0.155333323127437	-0.0393115622044	0.445403285652706
Zotu212	Fats_and_salad_dressings	0.931319669027495	0.00238528688887936	0.97637337909492
Zotu52	Fats_and_salad_dressings	0.711211025887664	0.0102464142419202	0.883221202220517
Zotu204	Fats_and_salad_dressings	0.882207742819727	0.00410084363936572	0.956496433491956
Zotu167	Fats_and_salad_dressings	0.208507430522177	-0.0347976752351717	0.514518022035433
Zotu107	Fats_and_salad_dressings	0.202303138736991	-0.035277062034474	0.506491313573524
Zotu195	Fats_and_salad_dressings	0.0403085031828247	-0.0567070751411701	0.220747947219577
Zotu273	Fats_and_salad_dressings	0.579337734019446	-0.015341643101338	0.82203821060551
Zotu235	Fats_and_salad_dressings	0.305967811732515	0.0283273101288594	0.617406611589658
Zotu50	Fats_and_salad_dressings	0.379220492670979	-0.0243332906290595	0.683461912054579
Zotu25	Fats_and_salad_dressings	0.500858033964363	-0.0186285673402865	0.7732927128507
Zotu191	Fats_and_salad_dressings	0.122763865794454	0.042693036075838	0.397069895740739
Zotu83	Fats_and_salad_dressings	0.811092610857046	-0.00661507988240089	0.928949557876844
Zotu34	Fats_and_salad_dressings	0.663636697118848	-0.012036020213995	0.857933856191007
Zotu361	Fats_and_salad_dressings	0.851932675499381	0.0051658729643643	0.946612345876679
Zotu128	Fats_and_salad_dressings	0.0760438199407098	-0.0490718062256761	0.310312950747334
Zotu24	Fats_and_salad_dressings	0.105152448223827	-0.0448237167628911	0.367811581139244
Zotu102	Fats_and_salad_dressings	0.154199519391704	0.0394196679547964	0.444259545397116
Zotu240	Fats_and_salad_dressings	0.117340347500778	0.04332206568618	0.387516066856461
Zotu241	Fats_and_salad_dressings	0.698193393758236	0.0107315495216007	0.877554178034057
Zotu138	Fats_and_salad_dressings	0.0678792935653987	-0.0504997566360455	0.292171865918359
Zotu162	Fats_and_salad_dressings	0.603498958716037	0.014373764167209	0.831320431698061
Zotu46	Fats_and_salad_dressings	0.806750647233444	-0.00677015479290249	0.927085902359565
Zotu349	Fats_and_salad_dressings	0.761287824542458	0.00840770487915195	0.90797400604348
Zotu301	Fats_and_salad_dressings	0.162643183676113	0.038628560154686	0.454047776578195
Zotu179	Fats_and_salad_dressings	0.880523290597157	-0.00415992643489484	0.956496433491956
Zotu140	Fats_and_salad_dressings	0.165372307233446	0.0383794986624782	0.4580980859679
Zotu92	Fats_and_salad_dressings	0.218572007876248	0.0340415033955689	0.527245383318214
Zotu99	Fats_and_salad_dressings	0.946403421864516	0.00186052355883036	0.981008432527253
Zotu97	Fats_and_salad_dressings	0.266945443017236	0.0307171335983358	0.580245136609952
Zotu214	Fats_and_salad_dressings	0.359889476843923	0.0253358856657711	0.670566149588605
Zotu87	Fats_and_salad_dressings	0.396080978058024	0.0234841993230446	0.695745472261778
Zotu186	Fats_and_salad_dressings	0.0969462238390368	0.0459144319283856	0.35304177678985
Zotu59	Fats_and_salad_dressings	0.449354373353187	0.0209347697248581	0.736408539473877
Zotu321	Fats_and_salad_dressings	0.0808850557005639	0.0482832348352849	0.322490668436875
Zotu10	Fats_and_salad_dressings	0.564425665768967	-0.0159484241621564	0.81371030052372
Zotu227	Fats_and_salad_dressings	0.759775533889115	0.00846265327321503	0.907132459237278
Zotu152	Fats_and_salad_dressings	0.460836751640448	-0.0204084727517231	0.743312391314249
Zotu289	Fats_and_salad_dressings	0.00700871614394047	0.0745240128208916	0.0713271603557926
Zotu358	Fats_and_salad_dressings	0.226682863478204	0.0334501123894944	0.537774008399241
Zotu2	Fats_and_salad_dressings	0.0577820877999367	0.0524758021284467	0.269423459838406
Zotu14	Fats_and_salad_dressings	0.23734644264723	-0.0326950934634003	0.549804872819876
Zotu4	Fats_and_salad_dressings	0.0364574159457691	-0.0578449632375296	0.210597761460706
Zotu51	Fats_and_salad_dressings	0.69201526100278	-0.0109629419439892	0.875661471490202
Zotu44	Fats_and_salad_dressings	0.292411385044335	-0.0291329446391793	0.604257156169718
Zotu13	Fats_and_salad_dressings	0.535274057712987	-0.0171574979646921	0.796009272071749
Zotu172	Fats_and_salad_dressings	0.0357448590926127	0.0580666229249494	0.208264736008513
Zotu27	Fats_and_salad_dressings	0.379624405789968	0.0243126829703902	0.683567084564962
Zotu106	Fats_and_salad_dressings	0.0900403391164286	-0.0468910193812965	0.33718367305164
Zotu173	Fats_and_salad_dressings	0.641962253903657	0.0128678607164868	0.848999149710977
Zotu75	Fats_and_salad_dressings	0.930202941519767	-0.00242416956725853	0.976213912962182
Zotu337	Fats_and_salad_dressings	0.0468887332360196	0.054960089432198	0.240029046391065
Zotu294	Fats_and_salad_dressings	0.659537362768686	-0.0121924947078723	0.856655311323587
Zotu190	Fats_and_salad_dressings	0.348239512616597	0.0259564695143634	0.660920391455466
Zotu84	Fats_and_salad_dressings	0.181812433199796	-0.0369409521726057	0.480489027340001
Zotu276	Fats_and_salad_dressings	0.423686608175038	0.0221396608644319	0.716264982549983
Zotu56	Fats_and_salad_dressings	0.168926157142931	0.0380597608909934	0.462371108415154
Zotu271	Fats_and_salad_dressings	0.58839997730595	0.0149764805376108	0.825521864604542
Zotu226	Fats_and_salad_dressings	0.814781966269533	-0.00648347614598088	0.93092693350498
Zotu279	Fats_and_salad_dressings	0.991701191567459	-0.000287869097149195	0.996893125035863
Zotu141	Fats_and_salad_dressings	0.549400974627389	0.0165676352393151	0.804603511137615
Zotu283	Fats_and_salad_dressings	0.164865166136262	0.0384255454917765	0.457566958420962
Zotu22	Fats_and_salad_dressings	0.652603106981049	-0.0124580723563906	0.854032254267957
Zotu9	Fats_and_salad_dressings	0.678819813882712	-0.0114597565056322	0.867152200355299
Zotu133	Fats_and_salad_dressings	0.62592731234277	-0.013490782566427	0.84110868956132
Zotu136	Fats_and_salad_dressings	0.965442191429488	0.00119909439769994	0.988211380330218
Zotu112	Fats_and_salad_dressings	0.719515382420449	-0.00993857561032278	0.885870489998316
Zotu165	Fats_and_salad_dressings	0.609435193358416	0.0141386716968158	0.833397355250845
Zotu139	Fats_and_salad_dressings	0.900219218536914	0.00347019458772314	0.964244970228379
Zotu246	Fats_and_salad_dressings	0.797249453013371	-0.00711024282841279	0.923865150348653
Zotu377	Fats_and_salad_dressings	0.0596062372370549	0.0520987243376669	0.27430493234565
Zotu259	Fats_and_salad_dressings	0.628891166927908	-0.0133751372979226	0.843116219300338
Zotu287	Fats_and_salad_dressings	0.440744034936567	0.0213344392580198	0.729195831717773
Zotu254	Fats_and_salad_dressings	0.585205295463416	-0.0151049097400906	0.824332765267765
Zotu161	Fats_and_salad_dressings	0.20102531786486	0.0353771188398631	0.506459259885983
Zotu263	Fats_and_salad_dressings	0.029352130759402	0.0602447500246764	0.184531793012502
Zotu379	Fats_and_salad_dressings	0.741553203591379	-0.00912745001426851	0.89696297322177
Zotu89	Fats_and_salad_dressings	0.168447659785576	0.0381025152138064	0.461623217129684
Zotu188	Fats_and_salad_dressings	0.260447211352005	0.031137802244521	0.5733393121876
Zotu243	Fats_and_salad_dressings	0.731048722830104	0.00951305936501267	0.893593831295295
Zotu39	Fats_and_salad_dressings	0.473389662051451	-0.0198414162642645	0.753161726260432
Zotu115	Fats_and_salad_dressings	0.483214038993302	0.019403362754846	0.761130557678211
Zotu98	Fats_and_salad_dressings	0.927622722400732	0.00251402710988709	0.975329975474456
Zotu125	Fats_and_salad_dressings	0.813721878676915	-0.00652127562190072	0.930539239903923
Zotu35	Fats_and_salad_dressings	0.679167515548662	0.0114466186540215	0.867375208670608
Zotu183	Fats_and_salad_dressings	0.25333876325255	0.0316063677440068	0.565856414750732
Zotu176	Fats_and_salad_dressings	0.0899609436543058	0.0469025914154907	0.33718367305164
Zotu144	Fats_and_salad_dressings	0.193011039669013	-0.0360154843684313	0.497040261315584
Zotu147	Fats_and_salad_dressings	0.623584524326822	-0.013582361435736	0.840855240348202
Zotu208	Fats_and_salad_dressings	0.98717127812099	0.00044501388957803	0.995096145693829
Zotu105	Fats_and_salad_dressings	0.0900555771215436	0.0468887993524937	0.33718367305164
Zotu63	Fats_and_salad_dressings	0.191997675784521	0.0360975771726386	0.495565538836329
Zotu175	Fats_and_salad_dressings	0.79423590378392	-0.00721833249164391	0.922960668761645
Zotu257	Fats_and_salad_dressings	0.0651336522840955	-0.0510116770458465	0.287163068309699
Zotu164	Fats_and_salad_dressings	0.845952346636168	-0.0053771081687102	0.943556641604482
Zotu426	Fats_and_salad_dressings	0.0411604852880154	-0.0564678697188645	0.222550542949074
Zotu255	Fats_and_salad_dressings	0.566111344805297	-0.0158794531223946	0.814924950587015
Zotu264	Fats_and_salad_dressings	0.359914599899902	0.0253345611558332	0.670566149588605
Zotu262	Fats_and_salad_dressings	0.503000044054049	-0.0185355030893873	0.774789030534938
Zotu196	Fats_and_salad_dressings	0.470582963605884	0.019967475291066	0.750951574136447
Zotu296	Fats_and_salad_dressings	0.07508288978874	-0.0492331658553972	0.307766863550807
Zotu90	Fats_and_salad_dressings	0.139450356481898	-0.0408843989872872	0.424198176367613
Zotu129	Fats_and_salad_dressings	0.186281456377994	0.0365667164476845	0.486945553822787
Zotu145	Fats_and_salad_dressings	0.931752936028032	0.00237020249027495	0.976473603507476
Zotu82	Fats_and_salad_dressings	0.670476959934643	0.0117757727795587	0.862809088056272
Zotu211	Fats_and_salad_dressings	0.246879997112566	-0.0320401045307533	0.560275593850818
Zotu126	Fats_and_salad_dressings	0.870236268910442	0.00452116909269251	0.952549311131022
Zotu37	Fats_and_salad_dressings	0.264438980792786	-0.030878546851941	0.578149644656166
Zotu32	Fats_and_salad_dressings	0.0352726442143661	-0.058215600799826	0.206943070012459
Zotu11	Fats_and_salad_dressings	0.969020447550602	0.00107486930773555	0.988711225553803
Zotu100	Fats_and_salad_dressings	0.665865493902722	0.0119511067934828	0.859181299449476
Zotu168	Fats_and_salad_dressings	0.491108789880742	-0.0190548396823628	0.765598661119539
Zotu198	Fats_and_salad_dressings	0.183506333232712	-0.0367983126408327	0.484017681908174
Zotu40	Fats_and_salad_dressings	0.888435355799879	-0.00388256761903418	0.959461666684194
Zotu182	Fats_and_salad_dressings	0.603170958519265	-0.0143867840462746	0.831320431698061
Zotu130	Fats_and_salad_dressings	0.748122493394793	-0.00888719892622247	0.90006736174324
Zotu194	Fats_and_salad_dressings	0.430898110793836	-0.0217969827953184	0.721048996410221
Zotu156	Fats_and_salad_dressings	0.877765554235566	-0.00425669609618713	0.955400295047042
Zotu60	Fats_and_salad_dressings	0.634685141169557	-0.0131497346633908	0.846409929616855
Zotu153	Fats_and_salad_dressings	0.734935370807641	0.00937017316337272	0.894303750949301
Zotu187	Fats_and_salad_dressings	0.119890064447108	-0.0430235736975856	0.39267133960725
Zotu237	Fats_and_salad_dressings	0.294612467014514	-0.029000466833448	0.607198863273912
Zotu80	Fats_and_salad_dressings	0.817267706397457	0.00639488948940608	0.931837557588421
Zotu57	Fats_and_salad_dressings	0.648010942444075	-0.0126345807333771	0.852866916102503
Zotu88	Fats_and_salad_dressings	0.380676363568423	-0.0242590751734302	0.68436542099551
Zotu184	Fats_and_salad_dressings	0.820797835410876	0.00626919510501667	0.93388246130138
Zotu238	Fats_and_salad_dressings	0.113841767187417	0.0437400316886053	0.381754673565359
Zotu242	Fats_and_salad_dressings	0.553285656308115	0.0164067528621628	0.805663146326694
Zotu155	Fats_and_salad_dressings	0.0801618993421172	-0.0483985476357077	0.320600079941473
Zotu247	Fats_and_salad_dressings	0.111454776956158	-0.0440310324205874	0.379407356268011
Zotu19	Fats_and_salad_dressings	0.970447232116907	-0.00102534228835754	0.988963356912623
Zotu104	Fats_and_salad_dressings	0.731227108195075	-0.00950649580159575	0.893593831295295
Zotu146	Fats_and_salad_dressings	0.479459639768953	-0.0195701866583594	0.75842911301013
Zotu342	Fats_and_salad_dressings	0.638274977708555	0.0130105163354251	0.847540008336875
Zotu236	Fats_and_salad_dressings	0.560765690043032	-0.0160985174138228	0.811152431391185
Zotu127	Fats_and_salad_dressings	0.457344294916308	-0.0205677624995169	0.741755278317387
Zotu185	Fats_and_salad_dressings	0.516007681069787	-0.0179747742202555	0.783240455383094
Bacteroides_clarus	Fats_and_salad_dressings	0.00968989090685338	-0.0714993254624804	0.0884677861279293
Bacteroides_caccae	Fats_and_salad_dressings	0.144443835659331	-0.0403757764463599	0.429243237336132
Bacteroides_salyersiae	Fats_and_salad_dressings	0.0468130376440393	-0.0549789757641869	0.239823511757277
Bacteroides_finegoldii	Fats_and_salad_dressings	0.294644890819444	0.0289985202864543	0.607198863273912
Bacteroides_ovatus	Fats_and_salad_dressings	0.285927691285832	-0.0295271177242182	0.598589487394384
Bacteroides_eggerthii	Fats_and_salad_dressings	0.0854598834383214	-0.0475724931503129	0.331634070917654
Bacteroides_uniformis	Fats_and_salad_dressings	0.615319402787431	-0.0139066411502061	0.837176852310304
Bacteroides_intestinalis	Fats_and_salad_dressings	0.24339230104474	-0.0322776261630974	0.557880450060917
Bacteroides_plebeius	Fats_and_salad_dressings	0.497897706697579	-0.0187575327816076	0.771015796898913
Bacteroides_coprocola	Fats_and_salad_dressings	0.637176879416888	-0.0130530668874784	0.847430499659171
Odoribacter_splanchnicus	Fats_and_salad_dressings	0.873779657883283	0.00439665443375385	0.953464408098425
Alistipes_putredinis	Fats_and_salad_dressings	0.595628759803413	-0.0146870563478219	0.826768323531468
Alistipes_shahii	Fats_and_salad_dressings	0.46936825025305	-0.0200221609280969	0.750105066947722
Alistipes_finegoldii	Fats_and_salad_dressings	0.237203227332558	-0.032705072868236	0.549804872819876
Alistipes_obesi	Fats_and_salad_dressings	0.987279324036533	-0.00044126558007768	0.995096145693829
Alistipes_inops	Fats_and_salad_dressings	0.0196769505699278	-0.0644869515849845	0.144495463186451
Barnesiella_intestinihominis	Fats_and_salad_dressings	0.0697031822878583	-0.050169025968315	0.296711275013363
Parabacteroides_distasonis	Fats_and_salad_dressings	0.526072909389733	0.0175459011197992	0.791926354228587
Prevotella_9_copri	Fats_and_salad_dressings	0.104776601235985	-0.0448721659421982	0.367426054334299
Bacteroides_coprophilus	Fats_and_salad_dressings	0.281962998952508	-0.0297711278465414	0.594710185621982
Bacteroides_vulgatus	Fats_and_salad_dressings	0.409258743777135	-0.0228356559812694	0.704868438667828
Bacteroides_massiliensis	Fats_and_salad_dressings	0.125983417834261	-0.042329825421493	0.403421983923948
Parabacteroides_merdae	Fats_and_salad_dressings	0.266579883114459	-0.0307406101348058	0.579824136483963
Parabacteroides_johnsonii	Fats_and_salad_dressings	0.0687578331917695	-0.0503395499198331	0.29473259246815
Roseburia_inulinivorans	Fats_and_salad_dressings	0.429642331936219	-0.0218564141460943	0.72019796610526
Roseburia_hominis	Fats_and_salad_dressings	0.697293001704725	-0.0107652253208313	0.876749139489709
Roseburia_intestinalis	Fats_and_salad_dressings	0.819953524743615	-0.00629924592968042	0.933236577504246
Lachnospiraceae_UCG.001_bacterium	Fats_and_salad_dressings	0.313841175744329	-0.0278702362277416	0.62389110570035
Fusicatenibacter_saccharivorans	Fats_and_salad_dressings	0.166315986523769	0.0382940972646205	0.459059636930731
Coprococcus_3_comes	Fats_and_salad_dressings	0.748431007955138	0.00887593254816777	0.90006736174324
Dorea_formicigenerans	Fats_and_salad_dressings	0.141757126642001	0.0406477299747007	0.426576703903583
Butyrivibrio_crossotus	Fats_and_salad_dressings	0.0570658417804675	0.0526265656786647	0.267191696386408
Coprococcus_1_catus	Fats_and_salad_dressings	0.469613006909758	-0.0200111358575207	0.750105066947722
Coprococcus_2_eutactus	Fats_and_salad_dressings	0.62438030152918	-0.0135512381333897	0.840855240348202
Lachnospira_pectinoschiza	Fats_and_salad_dressings	0.847722826124696	0.00531453982071294	0.94429352944747
Anaerostipes_hadrus	Fats_and_salad_dressings	0.409201423369584	-0.0228384497856324	0.704868438667828
Intestinibacter_bartlettii	Fats_and_salad_dressings	0.824358894897148	-0.00614253012832458	0.935410269739498
Akkermansia_muciniphila	Fats_and_salad_dressings	0.445593451807513	0.0211088006783979	0.733094128101753
Bilophila_wadsworthia	Fats_and_salad_dressings	0.540542460490016	-0.0169366211859805	0.799789469501346
Desulfovibrio_piger	Fats_and_salad_dressings	0.732165910622252	-0.00947196202021913	0.893593831295295
Sutterella_wadsworthensis	Fats_and_salad_dressings	0.914121211846224	0.00298467857846537	0.968727608382319
Parasutterella_excrementihominis	Fats_and_salad_dressings	0.760848668765139	0.0084236579846792	0.907724595259501
Bifidobacterium_bifidum	Fats_and_salad_dressings	0.612641555924433	-0.014012113967892	0.835210489092122
Senegalimassilia_anaerobia	Fats_and_salad_dressings	0.433572965260446	-0.0216707253601456	0.723551025627561
Slackia_isoflavoniconvertens	Fats_and_salad_dressings	0.22393696947871	-0.0336486065589721	0.534047387477364
Collinsella_aerofaciens	Fats_and_salad_dressings	0.202248162824057	0.0352813573075924	0.506491313573524
Dialister_succinatiphilus	Fats_and_salad_dressings	0.186297351430347	0.036565397300135	0.486945553822787
Dialister_invisus	Fats_and_salad_dressings	0.327187180339023	0.0271123430614584	0.638753444950054
Mitsuokella_jalaludinii	Fats_and_salad_dressings	0.0133140919761447	0.0684261621128201	0.111451834445469
Megamonas_funiformis	Fats_and_salad_dressings	0.155333323127437	-0.0393115622044	0.445403285652706
Mitsuokella_multacida	Fats_and_salad_dressings	0.637784713971933	-0.0130295099151822	0.847540008336875
Phascolarctobacterium_succinatutens	Fats_and_salad_dressings	0.711211025887664	0.0102464142419202	0.883221202220517
Acidaminococcus_intestini	Fats_and_salad_dressings	0.882207742819727	0.00410084363936572	0.956496433491956
Phascolarctobacterium_faecium	Fats_and_salad_dressings	0.202303138736991	-0.035277062034474	0.506491313573524
Catenibacterium_mitsuokai	Fats_and_salad_dressings	0.500858033964363	-0.0186285673402865	0.7732927128507
Holdemanella_biformis	Fats_and_salad_dressings	0.811092610857046	-0.00661507988240089	0.928949557876844
Lactobacillus_ruminis	Fats_and_salad_dressings	0.142545691500838	0.0405675032816611	0.427985858177999
Turicibacter_sanguinis	Fats_and_salad_dressings	0.176745774823437	0.0373735735825624	0.472694469955572
Faecalibacterium_CM04.06	Fats_and_salad_dressings	0.23734644264723	-0.0326950934634003	0.549804872819876
Faecalibacterium_prausnitzii	Fats_and_salad_dressings	0.020449614038709	-0.0640880756853077	0.14791301083537
Ruminococcus_1_bicirculans	Fats_and_salad_dressings	0.379624405789968	0.0243126829703902	0.683567084564962
Ruminococcus_1_callidus	Fats_and_salad_dressings	0.0900403391164286	-0.0468910193812965	0.33718367305164
Ruminococcus_2_bromii	Fats_and_salad_dressings	0.678819813882712	-0.0114597565056322	0.867152200355299
Butyricicoccus_faecihominis	Fats_and_salad_dressings	0.609435193358416	0.0141386716968158	0.833397355250845
Flavonifractor_plautii	Fats_and_salad_dressings	0.585205295463416	-0.0151049097400906	0.824332765267765
Ruminococcaceae_UCG.002_bacterium	Fats_and_salad_dressings	0.473389662051451	-0.0198414162642645	0.753161726260432
Blautia_obeum	Fats_and_salad_dressings	0.0352726442143661	-0.058215600799826	0.206943070012459
Blautia_massiliensis	Fats_and_salad_dressings	0.969020447550602	0.00107486930773555	0.988711225553803
Blautia_stercoris	Fats_and_salad_dressings	0.491108789880742	-0.0190548396823628	0.765598661119539
Blautia_faecis	Fats_and_salad_dressings	0.888435355799879	-0.00388256761903418	0.959461666684194
Dorea_longicatena	Fats_and_salad_dressings	0.970447232116907	-0.00102534228835754	0.988963356912623
Rikenellaceae_RC9_gut_group	Fats_and_salad_dressings	0.285227426858244	0.0295700490058489	0.598227311182465
Butyricimonas	Fats_and_salad_dressings	0.743629620953249	-0.00905143815852107	0.897857462076678
Odoribacter	Fats_and_salad_dressings	0.839507081287215	0.00560511692401046	0.939952585038971
Alistipes	Fats_and_salad_dressings	0.747275423734895	-0.0089181399073627	0.899767856843014
Barnesiella	Fats_and_salad_dressings	0.814580870927503	-0.00649064565928842	0.93092693350498
CAG.873	Fats_and_salad_dressings	0.752366498517006	0.00873234387364578	0.901891408341213
Prevotellaceae_NK3B31_group	Fats_and_salad_dressings	0.135911841277652	-0.0412533634843989	0.41811684425023
Prevotella_7	Fats_and_salad_dressings	0.0613027241189557	0.051756523521122	0.278337469468771
Prevotella_9	Fats_and_salad_dressings	0.150100282837488	-0.0398156320775651	0.437577265676468
Prevotella_2	Fats_and_salad_dressings	0.640076687915678	-0.0129407677493434	0.847947656266852
Paraprevotella	Fats_and_salad_dressings	0.576936627059883	-0.0154388417537033	0.819665492266378
Alloprevotella	Fats_and_salad_dressings	0.397898617289188	-0.0233939825003924	0.69709324696541
Bacteroides	Fats_and_salad_dressings	0.558658497597496	0.016185146798627	0.809724786958175
Parabacteroides	Fats_and_salad_dressings	0.654932127059474	-0.0123687456902149	0.854972212967719
Ruminococcaceae_UCG.014	Fats_and_salad_dressings	0.624216284030365	0.0135576515499311	0.840855240348202
Roseburia	Fats_and_salad_dressings	0.147445433919221	-0.0400764908242804	0.433848383189265
Agathobacter	Fats_and_salad_dressings	0.484242476282387	0.019357787815728	0.761403865643735
Fusicatenibacter	Fats_and_salad_dressings	0.161362331625362	0.0387465380621498	0.45327415568875
Coprococcus_3	Fats_and_salad_dressings	0.715277629635566	0.0100955112696035	0.88438989477294
Blautia	Fats_and_salad_dressings	0.699190628475185	0.0106942701973569	0.877741738943658
Butyrivibrio	Fats_and_salad_dressings	0.0570511946348609	0.0526296651391671	0.267191696386408
Lachnospiraceae_UCG.010	Fats_and_salad_dressings	0.081248951671427	-0.0482255248111894	0.32303280903189
Tyzzerella	Fats_and_salad_dressings	0.303582058345978	-0.0284673435398639	0.615453203735352
Coprococcus_1	Fats_and_salad_dressings	0.496244363198721	-0.0188297373415821	0.770400533479469
Coprococcus_2	Fats_and_salad_dressings	0.504339534721121	0.0184774123357144	0.775827369075103
Lachnospiraceae_UCG.008	Fats_and_salad_dressings	0.476487647757803	0.0197027502623053	0.75501694678767
Lachnospira	Fats_and_salad_dressings	0.386012426461761	-0.0239885373156303	0.689183869102276
Anaerostipes	Fats_and_salad_dressings	0.361794616057106	-0.025235609002457	0.671475664871119
Lachnospiraceae_ND3007_group	Fats_and_salad_dressings	0.369455289218266	0.0248356874370399	0.678873162481089
Tyzzerella_3	Fats_and_salad_dressings	0.571725062014871	0.0156504684124033	0.817799514841342
Peptococcus	Fats_and_salad_dressings	0.950125268834595	-0.00173115057598996	0.982031290625811
Mogibacterium	Fats_and_salad_dressings	0.144500297154507	0.0403701030394194	0.429243237336132
Family_XIII_AD3011_group	Fats_and_salad_dressings	0.384448084103032	0.0240676110951613	0.687188084816921
Romboutsia	Fats_and_salad_dressings	0.396816223919571	0.0234476760955669	0.696606038454727
Terrisporobacter	Fats_and_salad_dressings	0.29495585182329	0.0289798591747787	0.607199325032208
Intestinibacter	Fats_and_salad_dressings	0.84090104295665	-0.00555577222583847	0.940888778910202
Akkermansia	Fats_and_salad_dressings	0.49990737656166	0.0186699381668891	0.772886129619963
Methanobrevibacter	Fats_and_salad_dressings	0.0685606824423193	0.0503753545872635	0.294261402314458
Bilophila	Fats_and_salad_dressings	0.845666999837186	-0.00538719482131414	0.943556641604482
Desulfovibrio	Fats_and_salad_dressings	0.257620474545833	0.0313230566770082	0.571130732142686
Succinivibrio	Fats_and_salad_dressings	0.14313292099518	0.0405079807702821	0.428636403885699
Haemophilus	Fats_and_salad_dressings	0.372917372235663	-0.0246566426503343	0.681732648416397
Sutterella	Fats_and_salad_dressings	0.141198248200685	-0.0407047965121868	0.42605750474509
Parasutterella	Fats_and_salad_dressings	0.695416882513932	0.0108354457970932	0.876749139489709
Klebsiella	Fats_and_salad_dressings	0.603392903762417	-0.0143779736421128	0.831320431698061
Escherichia.Shigella	Fats_and_salad_dressings	0.986460870577686	0.000469659426721962	0.994865694138662
Bifidobacterium	Fats_and_salad_dressings	0.738271983967438	0.00924770693680764	0.8954866178894
Senegalimassilia	Fats_and_salad_dressings	0.329450361042861	-0.0269858282316419	0.641501179208134
Enterorhabdus	Fats_and_salad_dressings	0.0970642501771413	0.0458982321529914	0.35304177678985
Slackia	Fats_and_salad_dressings	0.232998836429291	-0.0329999559694288	0.547559439006766
Libanicoccus	Fats_and_salad_dressings	0.104506784317693	0.0449070321916564	0.366861224657375
Collinsella	Fats_and_salad_dressings	0.194429627375623	0.0359010938988155	0.498704692513365
Olsenella	Fats_and_salad_dressings	0.777009285858917	-0.00783838546378335	0.914559861465032
Coriobacteriaceae_UCG.003	Fats_and_salad_dressings	0.0522420105117735	0.0536851011512957	0.254128943707957
Dialister	Fats_and_salad_dressings	0.30987317326816	0.0280996338416407	0.621496522009594
Megasphaera	Fats_and_salad_dressings	0.200047210803123	0.0354540208520871	0.505701960018236
Veillonella	Fats_and_salad_dressings	0.77892588649913	-0.00776921065326187	0.914559861465032
Mitsuokella	Fats_and_salad_dressings	0.178989172176403	0.0371808976045122	0.476386565946426
Megamonas	Fats_and_salad_dressings	0.253526219804631	-0.0315938948285593	0.56602958471934
Phascolarctobacterium	Fats_and_salad_dressings	0.589967702048277	-0.0149135743591435	0.825632607814633
Acidaminococcus	Fats_and_salad_dressings	0.631819377313195	-0.0132611114707188	0.845322452873715
Erysipelatoclostridium	Fats_and_salad_dressings	0.58429319214638	-0.0151416367383279	0.823871717327403
Erysipelotrichaceae_UCG.003	Fats_and_salad_dressings	0.374856338732026	-0.0245568164276469	0.682977277956224
Catenibacterium	Fats_and_salad_dressings	0.49663640671068	-0.0188126045106041	0.770535588663968
Solobacterium	Fats_and_salad_dressings	0.430612617812293	0.0218104852893411	0.720800871247225
Holdemanella	Fats_and_salad_dressings	0.443549405219448	-0.0212037364028531	0.730857443707967
Anaeroplasma	Fats_and_salad_dressings	0.851932675499381	0.0051658729643643	0.946612345876679
Streptococcus	Fats_and_salad_dressings	0.0885681183721804	-0.0471069466755034	0.33605907454998
Lactobacillus	Fats_and_salad_dressings	0.590968729357888	0.0148734476066526	0.825632607814633
Turicibacter	Fats_and_salad_dressings	0.176745774823437	0.0373735735825624	0.472694469955572
Christensenellaceae_R.7_group	Fats_and_salad_dressings	0.91568816078127	-0.00293001439098816	0.969369360195749
Ruminococcaceae_UCG.013	Fats_and_salad_dressings	0.624585486713373	0.0135432160003246	0.840855240348202
Clostridium_sensu_stricto_1	Fats_and_salad_dressings	0.552826465976541	0.0164257410795315	0.805424350236174
[truncated: 4,735 more rows]
