# Supplementary material for: Physical Activity and Dietary Composition Relate to Differences in Gut Microbial Patterns in a Multi-Ethnic Cohort—The HELIUS Study
Source: Metabolites. 2021 Dec 9;11(12):858. doi: 10.3390/metabo11120858 (PMC8707449; doi:10.3390/metabo11120858)
Supplement: Supplementary file 1 [file metabolites-11-00858-s001.zip › metabolites-1446002-SI/metabolites_1446002_Suppl 2.0/Supplementary-Table_1_beta_diversity_results.xlsx]

## Sheet: Sheet1
PERMANOVA results of beta diversity indices and adherence to Dutch activity guidelines (SQUASH)
N = 1308
	Bray-Curtis dissimilarities, ASV-level												Weighted UniFrac index, ASV-level												Unweighted UniFrac index, ASV-level
	Univariable				Base covariates				Base covariates + diet covariates				Univariable				Base covariates				Base covariates + diet covariates				Univariable				Base covariates				Base covariates + diet covariates
	Df	R²	F	P-value	Df	R²	F	P-value	Df	R²	F	P-value	Df	R²	F	P-value	Df	R²	F	P-value	Df	R²	F	P-value	Df	R²	F	P-value	Df	R²	F	P-value	Df	R²	F	P-value
Age					1	0.00235	3.2275	0.000999	1	0.00235	3.2364	0.000999					1	0.00303	4.2921	0.006993	1	0.00303	4.3007	0.002997					1	0.00191	2.6315	0.001998	1	0.00191	2.6422	0.001998
Sex					1	0.00784	10.7650	0.000999	1	0.00784	10.7944	0.000999					1	0.02055	29.1312	0.000999	1	0.02055	29.1897	0.000999					1	0.00410	5.6534	0.000999	1	0.00410	5.6765	0.000999
Female
Male
BMI					1	0.00519	7.1255	0.000999	1	0.00519	7.1450	0.000999					1	0.01257	17.8219	0.000999	1	0.01257	17.8577	0.000999					1	0.00463	6.3742	0.000999	1	0.00463	6.4002	0.000999
Ethnicity					4	0.03673	12.6005	0.000999	4	0.03673	12.6350	0.000999					4	0.04571	16.1989	0.000999	4	0.04571	16.2315	0.000999					4	0.04580	15.7791	0.000999	4	0.04580	15.8434	0.000999
Dutch
Moroccan
African Surinamese
South-Asian Surinamese
Turkish
Fat E%									1	0.00136	1.8784	0.013986									1	0.00108	1.5377	0.145854									1	0.00151	2.0946	0.004995
Protein E%									1	0.00097	1.3346	0.107892									1	0.00113	1.6056	0.130869									1	0.00094	1.3006	0.085914
Carbohydrates E%									1	0.00109	1.4935	0.057942									1	0.00089	1.2660	0.219780									1	0.00101	1.4032	0.048951
Energy intake E%									1	0.00088	1.2147	0.163836									1	0.00081	1.1515	0.285714									1	0.00133	1.8374	0.011988
Fibre intake									1	0.00199	2.7446	0.000999									1	0.00159	2.2516	0.061938									1	0.00272	3.7643	0.000999
SQUASH	1	0.00101	1.3199	0.1049	1	0.00136	1.8703	0.011988	1	0.00128	1.7655	0.021978	1	0.00081	1.0598	0.3167	1	0.00174	2.4608	0.046953	1	0.00159	2.2630	0.038961	1	0.00123	1.6098	0.02697	1	0.00088	1.2169	0.135864	1	0.00081	1.1150	0.236763
Sedentary
Active
